# Supplementary material for: Whole-Genome Analysis Illustrates Global Clonal Population Structure of the Ubiquitous Dermatophyte Pathogen Trichophyton rubrum
Source: Genetics. 2018 Feb 20;208(4):1657–69. doi: 10.1534/genetics.117.300573 (PMC5887155; doi:10.1534/genetics.117.300573)
Supplement: Supplementary file 8 [file 1657TableS1.xlsx]

## Sheet: Sheet1
Table S1. Properties of sequenced isolates
Genus species var.	Strain	MTL	Country	Source	Data generated	Isolation source
Trichophyton rubrum	MR850	MAT1-1	UK	Richard Barton, Leeds General Infirmary, UK	MLST	Clinical
Trichophyton rubrum	MR1441	MAT1-1	UK	Richard Barton, Leeds General Infirmary, UK	MLST	Clinical
Trichophyton rubrum	MR1450	MAT1-1	UK	Richard Barton, Leeds General Infirmary, UK	MLST	Clinical
Trichophyton rubrum	MR1475	MAT1-1	UK	Richard Barton, Leeds General Infirmary, UK	MLST	Clinical
Trichophyton rubrum	MR1474	MAT1-1	UK	Richard Barton, Leeds General Infirmary, UK	MLST	Clinical
Trichophyton rubrum	MR1459	MAT1-1	UK	Richard Barton, Leeds General Infirmary, UK	MLST	Clinical
Trichophyton rubrum	MR909	MAT1-1	India	Richard Barton, Leeds General Infirmary, UK	MLST	Clinical
Trichophyton interdigitale	MR1446	MAT1-2	UK	Richard Barton, Leeds General Infirmary, UK	MLST	Clinical
Trichophyton rubrum	MR1448	MAT1-1	UK	Richard Barton, Leeds General Infirmary, UK	MLST	Clinical
Trichophyton rubrum	MR1444	MAT1-1	UK	Richard Barton, Leeds General Infirmary, UK	MLST	Clinical
Trichophyton rubrum	MR1272	MAT1-1	UK	Richard Barton, Leeds General Infirmary, UK	MLST	Clinical
Trichophyton rubrum	MR1466	MAT1-1	UK	Richard Barton, Leeds General Infirmary, UK	MLST	Clinical
Trichophyton rubrum	MR1443	MAT1-1	UK	Richard Barton, Leeds General Infirmary, UK	MLST	Clinical
Trichophyton rubrum	MR1471	MAT1-1	UK	Richard Barton, Leeds General Infirmary, UK	MLST	Clinical
Trichophyton interdigitale	MR1467	MAT1-2	UK	Richard Barton, Leeds General Infirmary, UK	MLST	Clinical
Trichophyton rubrum	MR1457	MAT1-1	UK	Richard Barton, Leeds General Infirmary, UK	MLST	Clinical
Trichophyton rubrum	MR1460	MAT1-1	UK	Richard Barton, Leeds General Infirmary, UK	MLST	Clinical
Trichophyton rubrum	MR1505	MAT1-1	China	Richard Barton, Leeds General Infirmary, UK	MLST	Clinical
Trichophyton rubrum	MR1473	MAT1-1	UK	Richard Barton, Leeds General Infirmary, UK	MLST	Clinical
Trichophyton rubrum	MR1463	MAT1-1	UK	Richard Barton, Leeds General Infirmary, UK	MLST	Clinical
Trichophyton rubrum	MR1440	MAT1-1	UK	Richard Barton, Leeds General Infirmary, UK	MLST	Clinical
Trichophyton benhamiae	MR827	MAT1-1	Unknown	Richard Barton, Leeds General Infirmary, UK	MLST	Clinical
Trichophyton interdigitale	MR816	MAT1-2	Unknown	Richard Barton, Leeds General Infirmary, UK	MLST, WGS	Clinical
Trichophyton interdigitale	MR1461	MAT1-2	UK	Richard Barton, Leeds General Infirmary, UK	MLST	Clinical
Trichophyton rubrum	MR851	MAT1-1	UK	Richard Barton, Leeds General Infirmary, UK	MLST	Clinical
Trichophyton rubrum	MR1454	MAT1-1	UK	Richard Barton, Leeds General Infirmary, UK	MLST	Clinical
Trichophyton interdigitale	MR1445	MAT1-2	UK	Richard Barton, Leeds General Infirmary, UK	MLST	Clinical
Trichophyton interdigitale	MR1447	MAT1-2	UK	Richard Barton, Leeds General Infirmary, UK	MLST	Clinical
Trichophyton rubrum	MR858	MAT1-1	Germany	Richard Barton, Leeds General Infirmary, UK	MLST	Clinical
Trichophyton rubrum	MR1279	MAT1-1	UK	Richard Barton, Leeds General Infirmary, UK	MLST	Clinical
Trichophyton rubrum	MR1451	MAT1-1	UK	Richard Barton, Leeds General Infirmary, UK	MLST	Clinical
Trichophyton rubrum	MR815	MAT1-1	UK	Richard Barton, Leeds General Infirmary, UK	MLST	Clinical
Trichophyton benhamiae	MR857	MAT1-1	Unknown	Richard Barton, Leeds General Infirmary, UK	MLST	Clinical
Trichophyton rubrum	MR1470	MAT1-1	UK	Richard Barton, Leeds General Infirmary, UK	MLST	Clinical
Trichophyton rubrum	MR1453	MAT1-1	UK	Richard Barton, Leeds General Infirmary, UK	MLST	Clinical
Trichophyton rubrum	MR852	MAT1-1	Finland	Richard Barton, Leeds General Infirmary, UK	MLST	Clinical
Trichophyton rubrum	MR826	MAT1-1	Germany	Richard Barton, Leeds General Infirmary, UK	MLST	Clinical
Trichophyton interdigitale	MR897	MAT1-2	Unknown	Richard Barton, Leeds General Infirmary, UK	MLST	Clinical
Trichophyton rubrum	MR905	MAT1-1	India	Richard Barton, Leeds General Infirmary, UK	MLST	Clinical
Trichophyton rubrum	MR1167	MAT1-1	Unknown	Richard Barton, Leeds General Infirmary, UK	MLST	Clinical
Trichophyton rubrum	MR1168	MAT1-1	UK	Richard Barton, Leeds General Infirmary, UK	MLST	Clinical
Trichophyton rubrum	MR1170	MAT1-1	UK	Richard Barton, Leeds General Infirmary, UK	MLST	Clinical
Trichophyton rubrum	MR1171	MAT1-1	UK	Richard Barton, Leeds General Infirmary, UK	MLST	Clinical
Trichophyton rubrum	MR1172	MAT1-1	UK	Richard Barton, Leeds General Infirmary, UK	MLST	Clinical
Trichophyton rubrum	MR1173	MAT1-1	UK	Richard Barton, Leeds General Infirmary, UK	MLST	Clinical
Trichophyton rubrum	MR1175	MAT1-1	UK	Richard Barton, Leeds General Infirmary, UK	MLST	Clinical
Trichophyton rubrum	MR1176	MAT1-1	Unknown	Richard Barton, Leeds General Infirmary, UK	MLST	Clinical
Trichophyton rubrum	MR1178	MAT1-1	UK	Richard Barton, Leeds General Infirmary, UK	MLST	Clinical
Trichophyton rubrum	MR1179	MAT1-1	UK	Richard Barton, Leeds General Infirmary, UK	MLST	Clinical
Trichophyton rubrum	MR1180	MAT1-1	UK	Richard Barton, Leeds General Infirmary, UK	MLST	Clinical
Trichophyton rubrum	MR1181	MAT1-1	UK	Richard Barton, Leeds General Infirmary, UK	MLST	Clinical
Trichophyton rubrum	MR1182	MAT1-1	UK	Richard Barton, Leeds General Infirmary, UK	MLST	Clinical
Trichophyton rubrum	MR1183	MAT1-1	UK	Richard Barton, Leeds General Infirmary, UK	MLST	Clinical
Trichophyton rubrum	MR1184	MAT1-1	UK	Richard Barton, Leeds General Infirmary, UK	MLST	Clinical
Trichophyton rubrum	MR1185	MAT1-1	UK	Richard Barton, Leeds General Infirmary, UK	MLST	Clinical
Trichophyton rubrum	MR1186	MAT1-1	UK	Richard Barton, Leeds General Infirmary, UK	MLST	Clinical
Trichophyton rubrum	MR1187	MAT1-1	UK	Richard Barton, Leeds General Infirmary, UK	MLST	Clinical
Trichophyton rubrum	MR1188	MAT1-1	UK	Richard Barton, Leeds General Infirmary, UK	MLST	Clinical
Trichophyton rubrum	MR1227	MAT1-1	UK	Richard Barton, Leeds General Infirmary, UK	MLST	Clinical
Trichophyton rubrum	MR1228	MAT1-1	UK	Richard Barton, Leeds General Infirmary, UK	MLST	Clinical
Trichophyton rubrum	MR1229	MAT1-1	UK	Richard Barton, Leeds General Infirmary, UK	MLST	Clinical
Trichophyton rubrum	MR1232	MAT1-1	UK	Richard Barton, Leeds General Infirmary, UK	MLST	Clinical
Trichophyton rubrum	MR1237	MAT1-1	UK	Richard Barton, Leeds General Infirmary, UK	MLST	Clinical
Trichophyton rubrum	MR1240	MAT1-1	UK	Richard Barton, Leeds General Infirmary, UK	MLST	Clinical
Trichophyton rubrum	MR1251	MAT1-1	UK	Richard Barton, Leeds General Infirmary, UK	MLST	Clinical
Trichophyton interdigitale	MR1395	MAT1-2	China	Richard Barton, Leeds General Infirmary, UK	MLST	Clinical
Trichophyton rubrum	MR1398	MAT1-1	China	Richard Barton, Leeds General Infirmary, UK	MLST	Clinical
Trichophyton rubrum	MR1399	MAT1-1	China	Richard Barton, Leeds General Infirmary, UK	MLST	Clinical
Trichophyton rubrum	MR1401	MAT1-1	China	Richard Barton, Leeds General Infirmary, UK	MLST	Clinical
Trichophyton rubrum	MR1456	MAT1-1	UK	Richard Barton, Leeds General Infirmary, UK	MLST	Clinical
Trichophyton rubrum	MR1468	MAT1-1	UK	Richard Barton, Leeds General Infirmary, UK	MLST	Clinical
Trichophyton rubrum	MR1534	MAT1-1	UK	Richard Barton, Leeds General Infirmary, UK	MLST	Clinical
Trichophyton rubrum	MR1536	MAT1-1	UK	Richard Barton, Leeds General Infirmary, UK	MLST	Clinical
Trichophyton rubrum	MR1538	MAT1-1	UK	Richard Barton, Leeds General Infirmary, UK	MLST	Clinical
Trichophyton rubrum	MR1539	MAT1-1	UK	Richard Barton, Leeds General Infirmary, UK	MLST	Clinical
Trichophyton rubrum	MR1540	MAT1-1	UK	Richard Barton, Leeds General Infirmary, UK	MLST	Clinical
Trichophyton rubrum	MR1541	MAT1-1	UK	Richard Barton, Leeds General Infirmary, UK	MLST	Clinical
Trichophyton rubrum	MR1542	MAT1-1	UK	Richard Barton, Leeds General Infirmary, UK	MLST	Clinical
Trichophyton rubrum	MR1543	MAT1-1	UK	Richard Barton, Leeds General Infirmary, UK	MLST	Clinical
Trichophyton rubrum	MR1544	MAT1-1	UK	Richard Barton, Leeds General Infirmary, UK	MLST	Clinical
Trichophyton rubrum	MR1545	MAT1-1	UK	Richard Barton, Leeds General Infirmary, UK	MLST	Clinical
Trichophyton rubrum	MR1546	MAT1-1	UK	Richard Barton, Leeds General Infirmary, UK	MLST	Clinical
Trichophyton rubrum	MR1547	MAT1-1	UK	Richard Barton, Leeds General Infirmary, UK	MLST	Clinical
Trichophyton rubrum	MR1548	MAT1-1	UK	Richard Barton, Leeds General Infirmary, UK	MLST	Clinical
Trichophyton rubrum	MR1549	MAT1-1	UK	Richard Barton, Leeds General Infirmary, UK	MLST	Clinical
Trichophyton rubrum	MR1550	MAT1-1	UK	Richard Barton, Leeds General Infirmary, UK	MLST	Clinical
Trichophyton rubrum	MR1551	MAT1-1	UK	Richard Barton, Leeds General Infirmary, UK	MLST	Clinical
Trichophyton rubrum	MR1552	MAT1-1	UK	Richard Barton, Leeds General Infirmary, UK	MLST	Clinical
Trichophyton rubrum	MR1553	MAT1-1	UK	Richard Barton, Leeds General Infirmary, UK	MLST	Clinical
Trichophyton interdigitale	MR1554	MAT1-2	UK	Richard Barton, Leeds General Infirmary, UK	MLST	Clinical
Trichophyton rubrum	MR1555	MAT1-1	UK	Richard Barton, Leeds General Infirmary, UK	MLST	Clinical
Trichophyton rubrum	MR1556	MAT1-1	UK	Richard Barton, Leeds General Infirmary, UK	MLST	Clinical
Trichophyton interdigitale	1413	MAT1-2	Finland		MLST
Trichophyton rubrum	CBS118892	MAT1-1	Germany		WGS	Clinical; toe nail
Trichophyton rubrum	D6	MAT1-1	Vietnam		WGS	Clinical; foot
Trichophyton rubrum	MR1459	MAT1-1	UK		WGS	Clinical; toe nail
Trichophyton rubrum	MR850	MAT1-1	UK		WGS	Clinical; tinea pedis
Trichophyton rubrum	MR1448	MAT1-1	UK		WGS	Clinical; toe nail
Trichophyton rubrum (morphotype fischeri)	288.86	MAT1-1	Canada		WGS	Contaminant (non-pathogen)
Trichophyton rubrum (morphotype fischeri)	CBS 100081	MAT1-1	Canada		WGS	Plate contamination from patient sputum, unable to produce redpigment on CAS-erythritol-albumin agar (non-pathogen)
Trichophyton rubrum (morphotype kanei)	CBS 289.86	MAT1-1	Canada		WGS	Tinea corporis; does not produce microconidia
Trichophyton rubrum (morphotype megninii)	CBS 735.88	MAT1-2	Spain		WGS	Tinea corporis (chin); requires histidine, likely metabolic mutant
Trichophyton rubrum (morphotype raubitschekii)	202.88	MAT1-1	Canada		WGS	Tinea pedis
Trichophyton rubrum (morphotype soudanense)	452.61	MAT1-1	Zaire		WGS	Tinea capitis (not confirmed); appears like T. violaceum (velvet not cotton)
Trichophyton interdigitale	H6	MAT1-2	Brazil	University Hospital, Ribeirao Preto Medica lSchool, USP, Brazil	WGS	Tinea pedis
Trichophyton interdigitale	AD2	MAT1-2	Turkey			Toeweb
Trichophyton interdigitale	AD44	MAT1-2	Turkey			Toe nail
Trichophyton interdigitale	AD47	MAT1-2	Turkey			Toe nail
Trichophyton interdigitale	AD49	MAT1-2	Turkey			Glabrous skin
Trichophyton interdigitale	AD54	MAT1-2	Turkey			Toeweb
Trichophyton interdigitale	AD61	MAT1-2	Turkey			Clinical isolat of unknown
Trichophyton interdigitale	AD86	MAT1-2	Turkey			Glabrous skin
Trichophyton interdigitale	AD135	MAT1-2	Turkey			Toeweb
Trichophyton interdigitale	AD143	MAT1-2	Turkey			Toe nail
Trichophyton rubrum	AD12	MAT1-1	Turkey			Toeweb
Trichophyton rubrum	AD13	MAT1-1	Turkey			Toe nail
Trichophyton rubrum	AD15	MAT1-1	Turkey			Toeweb
Trichophyton rubrum	AD20	MAT1-1	Turkey			Toe nail
Trichophyton rubrum	AD25	MAT1-1	Turkey			Finger nail
Trichophyton rubrum	AD26	MAT1-1	Turkey			Toeweb
Trichophyton rubrum	AD27	MAT1-1	Turkey			Toeweb
Trichophyton rubrum	AD32	MAT1-1	Turkey			Glabrous skin
Trichophyton rubrum	AD35	MAT1-1	Turkey			Toeweb
Trichophyton rubrum	AD40	MAT1-1	Turkey			Toeweb
Trichophyton rubrum	AD42	MAT1-1	Turkey			Glabrous skin
Trichophyton rubrum	AD45	MAT1-1	Turkey			Toe nail
Trichophyton rubrum	AD69	MAT1-1	Turkey			Toeweb
Trichophyton rubrum	AD76	MAT1-1	Turkey			Toeweb
Trichophyton rubrum	AD80	MAT1-1	Turkey			Toe nail
Trichophyton rubrum	AD81	MAT1-1	Turkey			Toe nail
Trichophyton rubrum	AD89	MAT1-1	Turkey			Toeweb
Trichophyton rubrum	AD92	MAT1-1	Turkey			Toeweb
Trichophyton rubrum	AD94	MAT1-1	Turkey			Toe nail
Trichophyton rubrum	AD96	MAT1-1	Turkey			Toeweb
Trichophyton rubrum	AD99	MAT1-1	Turkey			Toe nail
Trichophyton rubrum	AD100	MAT1-1	Turkey			Toeweb
Trichophyton rubrum	AD103	MAT1-1	Turkey			Glabrous skin
Trichophyton rubrum	AD104	MAT1-1	Turkey			Toe nail
Trichophyton rubrum	AD105	MAT1-1	Turkey			Toeweb
Trichophyton rubrum	AD107	MAT1-1	Turkey			Finger nail
Trichophyton rubrum	AD108	MAT1-1	Turkey			Toe nail
Trichophyton rubrum	AD110	MAT1-1	Turkey			Glabrous skin
Trichophyton rubrum	AD111	MAT1-1	Turkey			Toeweb
Trichophyton rubrum	AD112	MAT1-1	Turkey			Toe nail
Trichophyton rubrum	AD113	MAT1-1	Turkey			Toe nail
Trichophyton rubrum	AD114	MAT1-1	Turkey			Toeweb
Trichophyton rubrum	AD115	MAT1-1	Turkey			Inguinal area
Trichophyton rubrum	AD116	MAT1-1	Turkey			Toeweb
Trichophyton rubrum	AD117	MAT1-1	Turkey			Toeweb
Trichophyton rubrum	AD118	MAT1-1	Turkey			Toe nail
Trichophyton rubrum	AD121	MAT1-1	Turkey			Toe nail
Trichophyton rubrum	AD124	MAT1-1	Turkey			Toeweb
Trichophyton rubrum	AD125	MAT1-1	Turkey			Inguinal area
Trichophyton rubrum	AD126	MAT1-1	Turkey			Glabrous skin
Trichophyton rubrum	AD128	MAT1-1	Turkey			Glabrous skin
Trichophyton rubrum	AD129	MAT1-1	Turkey			Toeweb
Trichophyton rubrum	AD134	MAT1-1	Turkey			Toeweb
Trichophyton rubrum	AD137	MAT1-1	Turkey			Toeweb
Trichophyton rubrum	AD138	MAT1-1	Turkey			Inguinal area
Trichophyton rubrum	AD140	MAT1-1	Turkey			Toeweb
Trichophyton rubrum	AD141	MAT1-1	Turkey			Toe nail
Trichophyton rubrum	AD147	MAT1-1	Turkey			Toe nail
Trichophyton rubrum	AD149	MAT1-1	Turkey			Inguinal area
Trichophyton rubrum	AD150	MAT1-1	Turkey			Glabrous skin
Trichophyton rubrum	AD153	MAT1-1	Turkey			Toeweb
Trichophyton rubrum	AD154	MAT1-1	Turkey			Toeweb
Trichophyton rubrum	AD155	MAT1-1	Turkey			Toeweb
Trichophyton rubrum	AD156	MAT1-1	Turkey			Toeweb
Trichophyton rubrum	AD157	MAT1-1	Turkey			Toeweb
