# Supplementary material for: Whole-Genome Analysis Illustrates Global Clonal Population Structure of the Ubiquitous Dermatophyte Pathogen Trichophyton rubrum
Source: Genetics. 2018 Feb 20;208(4):1657–69. doi: 10.1534/genetics.117.300573 (PMC5887155; doi:10.1534/genetics.117.300573)
Supplement: Supplementary file 9 [file 1657TableS2.xlsx]

## Sheet: Sheet1
Table S2. Accessions for sequenced genomes.
Species	Strain	Center project id	NCBI bioproject	Genome accession	SRA accession
Trichophyton rubrum	CBS118892		PRJNA38221	ACPH00000000
Trichophyton rubrum	D6	G23192	PRJNA186838	AOLB00000000	SRX264184; SRX264185
Trichophyton rubrum	MR1459	G23193	PRJNA186839	AOLC00000000	SRX264193; SRX264192
Trichophyton rubrum	MR850	G23180	PRJNA186826	AOKR00000000	SRX264198; SRX264199
Trichophyton rubrum	MR1448	G23190	PRJNA186836	AOKZ00000000	SRX264190; SRX264191
Trichophyton rubrum (morphotype fischeri)	288.86	G23183	PRJNA186829	AOKU00000000	SRX264172; SRX264173
Trichophyton rubrum (morphotype fischeri)	CBS 100081	G23182	PRJNA186828	AOKT00000000	SRX264170; SRX264171
Trichophyton rubrum (morphotype kanei)	CBS 289.86	G23184	PRJNA186830	AOKV00000000	SRX264176; SRX264177
Trichophyton rubrum (morphotype megninii)	CBS 735.88	G38287	PRJNA186832	JHQM00000000	SRX264178; SRX264179; SRX342001
Trichophyton rubrum (morphotype raubitschekii)	202.88	G38286	PRJNA186833	AOKX00000000	SRX264182; SRX264183; SRX342034
Trichophyton rubrum (morphotype soudanense)	452.61	G23185	PRJNA186831	AOKW00000000	SRX264200; SRX264201
Trichophyton interdigitale	H6	G23181	PRJNA186827	AOKS00000000	SRX264186; SRX264187; SRX264188; SRX264189
Trichophyton interdigitale	MR816	G23189	PRJNA186835	AOKY00000000	SRX264174; SRX264175
