# Supplementary material for: Whole-Genome Analysis Illustrates Global Clonal Population Structure of the Ubiquitous Dermatophyte Pathogen Trichophyton rubrum
Source: Genetics. 2018 Feb 20;208(4):1657–69. doi: 10.1534/genetics.117.300573 (PMC5887155; doi:10.1534/genetics.117.300573)
Supplement: Supplementary file 10 [file 1657TableS3.xlsx]

## Sheet: AtrE
Strain	Sequence AtrE	Genotype	Accession
1167 T. rubrum	CAGCCCCAGCAACGGCACATGCAAAGTTTTTTCCACCGCCGTATGGTGGGACGGGCGTTGCACATCTATAGCGGTTGCCATGAACTTCATTCACGAGTAATGCTTCATAGGCATAGGCTATAGGATTGATATAGAGTATCCATTTGAACCACGGGTGCCTGATCGTGTGTTAGCTTGTGTGTTTCCTCGAGGTATGGGGGATTTTGTGGGGGTTATTTTAACTAACATATAGGAAGGCTGCAGAGCAAATCCAGTATATATCACAAGAGCAAGAATCATGACTCCAGCCAGAGCAAGAGCTTGAGGTATAGTCTTGGTTGCCGCTGCCAATGTGCGAAATATAGCTGACATGGTAAGGATGGTGATGAAAGTAAACAGGAAGAAGATGAAAAACTTCGC…	1	MG820764
1168 T. rubrum	CAGCCCCAGCAACGGCACATGCAAAGTTTTTTCCACCGCCGTATGGTGGGACGGGCGTTGCACATCTATAGCGGTTGCCATGAACTTCATTCACGAGTAATGCTTCATAGGCATAGGCTATAGGATTGATATAGAGTATCCATTTGAACCACGGGTGCCTGATCGTGTGTTAGCTTGTGTGTTTCCTCGAGGTATGGGGGATTTTGTGGGGGTTATTTTAACTAACATATAGGAAGGCTGCAGAGCAAATCCAGTATATATCACAAGAGCAAGAATCATGACTCCAGCCAGAGCAAGAGCTTGAGGTATAGTCTTGGTTGCCGCTGCCAATGTGCGAAATATAGCTGACATGGTAAGGATGGTGATGAAAGTAAACAGGAAGAAGATGAAAAACTTCGC…	1	MG820764
1170 T. rubrum	-	-	-
1171 T. rubrum	CAGCCCCAGCAACGGCACATGCAAAGTTTTTTCCACCGCCGTATGGTGGGACGGGCGTTGCACATCTATAGCGGTTGCCATGAACTTCATTCACGAGTAATGCTTCATAGGCATAGGCTATAGGATTGATATAGAGTATCCATTTGAACCACGGGTGCCTGATCGTGTGTTAGCTTGTGTGTTTCCTCGAGGTATGGGGGATTTTGTGGGGGTTATTTTAACTAACATATAGGAAGGCTGCAGAGCAAATCCAGTATATATCACAAGAGCAAGAATCATGACTCCAGCCAGAGCAAGAGCTTGAGGTATAGTCTTGGTTGCCGCTGCCAATGTGCGAAATATAGCTGACATGGTAAGGATGGTGATGAAAGTAAACAGGAAGAAGATGAAAAACTTCGC…	1	MG820764
1172 T. rubrum	CAGCCCCAGCAACGGCACATGCAAAGTTTTTTCCACCGCCGTATGGTGGGACGGGCGTTGCACATCTATAGCGGTTGCCATGAACTTCATTCACGAGTAATGCTTCATAGGCATAGGCTATAGGATTGATATAGAGTATCCATTTGAACCACGGGTGCCTGATCGTGTGTTAGCTTGTGTGTTTCCTCGAGGTATGGGGGATTTTGTGGGGGTTATTTTAACTAACATATAGGAAGGCTGCAGAGCAAATCCAGTATATATCACAAGAGCAAGAATCATGACTCCAGCCAGAGCAAGAGCTTGAGGTATAGTCTTGGTTGCCGCTGCCAATGTGCGAAATATAGCTGACATGGTAAGGATGGTGATGAAAGTAAACAGGAAGAAGATGAAAAACTTCGC…	1	MG820764
1173 T. rubrum	CAGCCCCAGCAACGGCACATGCAAAGTTTTTTCCACCGCCGTATGGTGGGACGGGCGTTGCACATCTATAGCGGTTGCCATGAACTTCATTCACGAGTAATGCTTCATAGGCATAGGCTATAGGATTGATATAGAGTATCCATTTGAACCACGGGTGCCTGATCGTGTGTTAGCTTGTGTGTTTCCTCGAGGTATGGGGGATTTTGTGGGGGTTATTTTAACTAACATATAGGAAGGCTGCAGAGCAAATCCAGTATATATCACAAGAGCAAGAATCATGACTCCAGCCAGAGCAAGAGCTTGAGGTATAGTCTTGGTTGCCGCTGCCAATGTGCGAAATATAGCTGACATGGTAAGGATGGTGATGAAAGTAAACAGGAAGAAGATGAAAAACTTCGC…	1	MG820764
1175 T. rubrum	CAGCCCCAGCAACGGCACATGCAAAGTTTTTTCCACCGCCGTATGGTGGGACGGGCGTTGCACATCTATAGCGGTTGCCATGAACTTCATTCACGAGTAATGCTTCATAGGCATAGGCTATAGGATTGATATAGAGTATCCATTTGAACCACGGGTGCCTGATCGTGTGTTAGCTTGTGTGTTTCCTCGAGGTATGGGGGATTTTGTGGGGGTTATTTTAACTAACATATAGGAAGGCTGCAGAGCAAATCCAGTATATATCACAAGAGCAAGAATCATGACTCCAGCCAGAGCAAGAGCTTGAGGTATAGTCTTGGTTGCCGCTGCCAATGTGCGAAATATAGCTGACATGGTAAGGATGGTGATGAAAGTAAACAGGAAGAAGATGAAAAACTTCGC…	1	MG820764
1176 T. rubrum	CAGCCCCAGCAACGGCACATGCAAAGTTTTTTCCACCGCCGTATGGTGGGACGGGCGTTGCACATCTATAGCGGTTGCCATGAACTTCATTCACGAGTAATGCTTCATAGGCATAGGCTATAGGATTGATATAGAGTATCCATTTGAACCACGGGTGCCTGATCGTGTGTTAGCTTGTGTGTTTCCTCGAGGTATGGGGGATTTTGTGGGGGTTATTTTAACTAACATATAGGAAGGCTGCAGAGCAAATCCAGTATATATCACAAGAGCAAGAATCATGACTCCAGCCAGAGCAAGAGCTTGAGGTATAGTCTTGGTTGCCGCTGCCAATGTGCGAAATATAGCTGACATGGTAAGGATGGTGATGAAAGTAAACAGGAAGAAGATGAAAAACTTCGC…	1	MG820764
1178 T. rubrum	CAGCCCCAGCAACGGCACATGCAAAGTTTTTTCCACCGCCGTATGGTGGGACGGGCGTTGCACATCTATAGCGGTTGCCATGAACTTCATTCACGAGTAATGCTTCATAGGCATAGGCTATAGGATTGATATAGAGTATCCATTTGAACCACGGGTGCCTGATCGTGTGTTAGCTTGTGTGTTTCCTCGAGGTATGGGGGATTTTGTGGGGGTTATTTTAACTAACATATAGGAAGGCTGCAGAGCAAATCCAGTATATATCACAAGAGCAAGAATCATGACTCCAGCCAGAGCAAGAGCTTGAGGTATAGTCTTGGTTGCCGCTGCCAATGTGCGAAATATAGCTGACATGGTAAGGATGGTGATGAAAGTAAACAGGAAGAAGATGAAAAACTTCGC…	1	MG820764
1179 T. rubrum	CAGCCCCAGCAACGGCACATGCAAAGTTTTTTCCACCGCCGTATGGTGGGACGGGCGTTGCACATCTATAGCGGTTGCCATGAACTTCATTCACGAGTAATGCTTCATAGGCATAGGCTATAGGATTGATATAGAGTATCCATTTGAACCACGGGTGCCTGATCGTGTGTTAGCTTGTGTGTTTCCTCGAGGTATGGGGGATTTTGTGGGGGTTATTTTAACTAACATATAGGAAGGCTGCAGAGCAAATCCAGTATATATCACAAGAGCAAGAATCATGACTCCAGCCAGAGCAAGAGCTTGAGGTATAGTCTTGGTTGCCGCTGCCAATGTGCGAAATATAGCTGACATGGTAAGGATGGTGATGAAAGTAAACAGGAAGAAGATGAAAAACTTCGC…	1	MG820764
1180 T. rubrum	CAGCCCCAGCAACGGCACATGCAAAGTTTTTTCCACCGCCGTATGGTGGGACGGGCGTTGCACATCTATAGCGGTTGCCATGAACTTCATTCACGAGTAATGCTTCATAGGCATAGGCTATAGGATTGATATAGAGTATCCATTTGAACCACGGGTGCCTGATCGTGTGTTAGCTTGTGTGTTTCCTCGAGGTATGGGGGATTTTGTGGGGGTTATTTTAACTAACATATAGGAAGGCTGCAGAGCAAATCCAGTATATATCACAAGAGCAAGAATCATGACTCCAGCCAGAGCAAGAGCTTGAGGTATAGTCTTGGTTGCCGCTGCCAATGTGCGAAATATAGCTGACATGGTAAGGATGGTGATGAAAGTAAACAGGAAGAAGATGAAAAACTTCGC…	1	MG820764
1181 T. rubrum	CAGCCCCAGCAACGGCACATGCAAAGTTTTTTCCACCGCCGTATGGTGGGACGGGCGTTGCACATCTATAGCGGTTGCCATGAACTTCATTCACGAGTAATGCTTCATAGGCATAGGCTATAGGATTGATATAGAGTATCCATTTGAACCACGGGTGCCTGATCGTGTGTTAGCTTGTGTGTTTCCTCGAGGTATGGGGGATTTTGTGGGGGTTATTTTAACTAACATATAGGAAGGCTGCAGAGCAAATCCAGTATATATCACAAGAGCAAGAATCATGACTCCAGCCAGAGCAAGAGCTTGAGGTATAGTCTTGGTTGCCGCTGCCAATGTGCGAAATATAGCTGACATGGTAAGGATGGTGATGAAAGTAAACAGGAAGAAGATGAAAAACTTCGC…	1	MG820764
1182 T. rubrum	CAGCCCCAGCAACGGCACATGCAAAGTTTTTTCCACCGCCGTATGGTGGGACGGGCGTTGCACATCTATAGCGGTTGCCATGAACTTCATTCACGAGTAATGCTTCATAGGCATAGGCTATAGGATTGATATAGAGTATCCATTTGAACCACGGGTGCCTGATCGTGTGTTAGCTTGTGTGTTTCCTCGAGGTATGGGGGATTTTGTGGGGGTTATTTTAACTAACATATAGGAAGGCTGCAGAGCAAATCCAGTATATATCACAAGAGCAAGAATCATGACTCCAGCCAGAGCAAGAGCTTGAGGTATAGTCTTGGTTGCCGCTGCCAATGTGCGAAATATAGCTGACATGGTAAGGATGGTGATGAAAGTAAACAGGAAGAAGATGAAAAACTTCGC…	1	MG820764
1183 T. rubrum	CAGCCCCAGCAACGGCACATGCAAAGTTTTTTCCACCGCCGTATGGTGGGACGGGCGTTGCACATCTATAGCGGTTGCCATGAACTTCATTCACGAGTAATGCTTCATAGGCATAGGCTATAGGATTGATATAGAGTATCCATTTGAACCACGGGTGCCTGATCGTGTGTTAGCTTGTGTGTTTCCTCGAGGTATGGGGGATTTTGTGGGGGTTATTTTAACTAACATATAGGAAGGCTGCAGAGCAAATCCAGTATATATCACAAGAGCAAGAATCATGACTCCAGCCAGAGCAAGAGCTTGAGGTATAGTCTTGGTTGCCGCTGCCAATGTGCGAAATATAGCTGACATGGTAAGGATGGTGATGAAAGTAAACAGGAAGAAGATGAAAAACTTCGC…	1	MG820764
1184 T. rubrum	CAGCCCCAGCAACGGCACATGCAAAGTTTTTTCCACCGCCGTATGGTGGGACGGGCGTTGCACATCTATAGCGGTTGCCATGAACTTCATTCACGAGTAATGCTTCATAGGCATAGGCTATAGGATTGATATAGAGTATCCATTTGAACCACGGGTGCCTGATCGTGTGTTAGCTTGTGTGTTTCCTCGAGGTATGGGGGATTTTGTGGGGGTTATTTTAACTAACATATAGGAAGGCTGCAGAGCAAATCCAGTATATATCACAAGAGCAAGAATCATGACTCCAGCCAGAGCAAGAGCTTGAGGTATAGTCTTGGTTGCCGCTGCCAATGTGCGAAATATAGCTGACATGGTAAGGATGGTGATGAAAGTAAACAGGAAGAAGATGAAAAACTTCGC…	1	MG820764
1185 T. rubrum	CAGCCCCAGCAACGGCACATGCAAAGTTTTTTCCACCGCCGTATGGTGGGACGGGCGTTGCACATCTATAGCGGTTGCCATGAACTTCATTCACGAGTAATGCTTCATAGGCATAGGCTATAGGATTGATATAGAGTATCCATTTGAACCACGGGTGCCTGATCGTGTGTTAGCTTGTGTGTTTCCTCGAGGTATGGGGGATTTTGTGGGGGTTATTTTAACTAACATATAGGAAGGCTGCAGAGCAAATCCAGTATATATCACAAGAGCAAGAATCATGACTCCAGCCAGAGCAAGAGCTTGAGGTATAGTCTTGGTTGCCGCTGCCAATGTGCGAAATATAGCTGACATGGTAAGGATGGTGATGAAAGTAAACAGGAAGAAGATGAAAAACTTCGC…	1	MG820764
1186 T. rubrum	CAGCCCCAGCAACGGCACATGCAAAGTTTTTTCCACCGCCGTATGGTGGGACGGGCGTTGCACATCTATAGCGGTTGCCATGAACTTCATTCACGAGTAATGCTTCATAGGCATAGGCTATAGGATTGATATAGAGTATCCATTTGAACCACGGGTGCCTGATCGTGTGTTAGCTTGTGTGTTTCCTCGAGGTATGGGGGATTTTGTGGGGGTTATTTTAACTAACATATAGGAAGGCTGCAGAGCAAATCCAGTATATATCACAAGAGCAAGAATCATGACTCCAGCCAGAGCAAGAGCTTGAGGTATAGTCTTGGTTGCCGCTGCCAATGTGCGAAATATAGCTGACATGGTAAGGATGGTGATGAAAGTAAACAGGAAGAAGATGAAAAACTTCGC…	1	MG820764
1187 T. rubrum	CAGCCCCAGCAACGGCACATGCAAAGTTTTTTCCACCGCCGTATGGTGGGACGGGCGTTGCACATCTATAGCGGTTGCCATGAACTTCATTCACGAGTAATGCTTCATAGGCATAGGCTATAGGATTGATATAGAGTATCCATTTGAACCACGGGTGCCTGATCGTGTGTTAGCTTGTGTGTTTCCTCGAGGTATGGGGGATTTTGTGGGGGTTATTTTAACTAACATATAGGAAGGCTGCAGAGCAAATCCAGTATATATCACAAGAGCAAGAATCATGACTCCAGCCAGAGCAAGAGCTTGAGGTATAGTCTTGGTTGCCGCTGCCAATGTGCGAAATATAGCTGACATGGTAAGGATGGTGATGAAAGTAAACAGGAAGAAGATGAAAAACTTCGC…	1	MG820764
1188 T. rubrum	CAGCCCCAGCAACGGCACATGCAAAGTTTTTTCCACCGCCGTATGGTGGGACGGGCGTTGCACATCTATAGCGGTTGCCATGAACTTCATTCACGAGTAATGCTTCATAGGCATAGGCTATAGGATTGATATAGAGTATCCATTTGAACCACGGGTGCCTGATCGTGTGTTAGCTTGTGTGTTTCCTCGAGGTATGGGGGATTTTGTGGGGGTTATTTTAACTAACATATAGGAAGGCTGCAGAGCAAATCCAGTATATATCACAAGAGCAAGAATCATGACTCCAGCCAGAGCAAGAGCTTGAGGTATAGTCTTGGTTGCCGCTGCCAATGTGCGAAATATAGCTGACATGGTAAGGATGGTGATGAAAGTAAACAGGAAGAAGATGAAAAACTTCGC…	1	MG820764
1227 T. rubrum	CAGCCCCAGCAACGGCACATGCAAAGTTTTTTCCACCGCCGTATGGTGGGACGGGCGTTGCACATCTATAGCGGTTGCCATGAACTTCATTCACGAGTAATGCTTCATAGGCATAGGCTATAGGATTGATATAGAGTATCCATTTGAACCACGGGTGCCTGATCGTGTGTTAGCTTGTGTGTTTCCTCGAGGTATGGGGGATTTTGTGGGGGTTATTTTAACTAACATATAGGAAGGCTGCAGAGCAAATCCAGTATATATCACAAGAGCAAGAATCATGACTCCAGCCAGAGCAAGAGCTTGAGGTATAGTCTTGGTTGCCGCTGCCAATGTGCGAAATATAGCTGACATGGTAAGGATGGTGATGAAAGTAAACAGGAAGAAGATGAAAAACTTCGC…	1	MG820764
1228 T. rubrum	CAGCCCCAGCAACGGCACATGCAAAGTTTTTTCCACCGCCGTATGGTGGGACGGGCGTTGCACATCTATAGCGGTTGCCATGAACTTCATTCACGAGTAATGCTTCATAGGCATAGGCTATAGGATTGATATAGAGTATCCATTTGAACCACGGGTGCCTGATCGTGTGTTAGCTTGTGTGTTTCCTCGAGGTATGGGGGATTTTGTGGGGGTTATTTTAACTAACATATAGGAAGGCTGCAGAGCAAATCCAGTATATATCACAAGAGCAAGAATCATGACTCCAGCCAGAGCAAGAGCTTGAGGTATAGTCTTGGTTGCCGCTGCCAATGTGCGAAATATAGCTGACATGGTAAGGATGGTGATGAAAGTAAACAGGAAGAAGATGAAAAACTTCGC…	1	MG820764
1229 T. rubrum	CAGCCCCAGCAACGGCACATGCAAAGTTTTTTCCACCGCCGTATGGTGGGACGGGCGTTGCACATCTATAGCGGTTGCCATGAACTTCATTCACGAGTAATGCTTCATAGGCATAGGCTATAGGATTGATATAGAGTATCCATTTGAACCACGGGTGCCTGATCGTGTGTTAGCTTGTGTGTTTCCTCGAGGTATGGGGGATTTTGTGGGGGTTATTTTAACTAACATATAGGAAGGCTGCAGAGCAAATCCAGTATATATCACAAGAGCAAGAATCATGACTCCAGCCAGAGCAAGAGCTTGAGGTATAGTCTTGGTTGCCGCTGCCAATGTGCGAAATATAGCTGACATGGTAAGGATGGTGATGAAAGTAAACAGGAAGAAGATGAAAAACTTCGC…	1	MG820764
1232 T. rubrum	CAGCCCCAGCAACGGCACATGCAAAGTTTTTTCCACCGCCGTATGGTGGGACGGGCGTTGCACATCTATAGCGGTTGCCATGAACTTCATTCACGAGTAATGCTTCATAGGCATAGGCTATAGGATTGATATAGAGTATCCATTTGAACCACGGGTGCCTGATCGTGTGTTAGCTTGTGTGTTTCCTCGAGGTATGGGGGATTTTGTGGGGGTTATTTTAACTAACATATAGGAAGGCTGCAGAGCAAATCCAGTATATATCACAAGAGCAAGAATCATGACTCCAGCCAGAGCAAGAGCTTGAGGTATAGTCTTGGTTGCCGCTGCCAATGTGCGAAATATAGCTGACATGGTAAGGATGGTGATGAAAGTAAACAGGAAGAAGATGAAAAACTTCGC…	1	MG820764
1237 T. rubrum	CAGCCCCAGCAACGGCACATGCAAAGTTTTTTCCACCGCCGTATGGTGGGACGGGCGTTGCACATCTATAGCGGTTGCCATGAACTTCATTCACGAGTAATGCTTCATAGGCATAGGCTATAGGATTGATATAGAGTATCCATTTGAACCACGGGTGCCTGATCGTGTGTTAGCTTGTGTGTTTCCTCGAGGTATGGGGGATTTTGTGGGGGTTATTTTAACTAACATATAGGAAGGCTGCAGAGCAAATCCAGTATATATCACAAGAGCAAGAATCATGACTCCAGCCAGAGCAAGAGCTTGAGGTATAGTCTTGGTTGCCGCTGCCAATGTGCGAAATATAGCTGACATGGTAAGGATGGTGATGAAAGTAAACAGGAAGAAGATGAAAAACTTCGC…	1	MG820764
1240 T. rubrum	CAGCCCCAGCAACGGCACATGCAAAGTTTTTTCCACCGCCGTATGGTGGGACGGGCGTTGCACATCTATAGCGGTTGCCATGAACTTCATTCACGAGTAATGCTTCATAGGCATAGGCTATAGGATTGATATAGAGTATCCATTTGAACCACGGGTGCCTGATCGTGTGTTAGCTTGTGTGTTTCCTCGAGGTATGGGGGATTTTGTGGGGGTTATTTTAACTAACATATAGGAAGGCTGCAGAGCAAATCCAGTATATATCACAAGAGCAAGAATCATGACTCCAGCCAGAGCAAGAGCTTGAGGTATAGTCTTGGTTGCCGCTGCCAATGTGCGAAATATAGCTGACATGGTAAGGATGGTGATGAAAGTAAACAGGAAGAAGATGAAAAACTTCGC…	1	MG820764
1251 T. rubrum	CAGCCCCAGCAACGGCACATGCAAAGTTTTTTCCACCGCCGTATGGTGGGACGGGCGTTGCACATCTATAGCGGTTGCCATGAACTTCATTCACGAGTAATGCTTCATAGGCATAGGCTATAGGATTGATATAGAGTATCCATTTGAACCACGGGTGCCTGATCGTGTGTTAGCTTGTGTGTTTCCTCGAGGTATGGGGGATTTTGTGGGGGTTATTTTAACTAACATATAGGAAGGCTGCAGAGCAAATCCAGTATATATCACAAGAGCAAGAATCATGACTCCAGCCAGAGCAAGAGCTTGAGGTATAGTCTTGGTTGCCGCTGCCAATGTGCGAAATATAGCTGACATGGTAAGGATGGTGATGAAAGTAAACAGGAAGAAGATGAAAAACTTCGC…	1	MG820764
1272 T. rubrum	CAGCCCCAGCAACGGCACATGCAAAGTTTTTTCCACCGCCGTATGGTGGGACGGGCGTTGCACATCTATAGCGGTTGCCATGAACTTCATTCACGAGTAATGCTTCATAGGCATAGGCTATAGGATTGATATAGAGTATCCATTTGAACCACGGGTGCCTGATCGTGTGTTAGCTTGTGTGTTTCCTCGAGGTATGGGGGATTTTGTGGGGGTTATTTTAACTAACATATAGGAAGGCTGCAGAGCAAATCCAGTATATATCACAAGAGCAAGAATCATGACTCCAGCCAGAGCAAGAGCTTGAGGTATAGTCTTGGTTGCCGCTGCCAATGTGCGAAATATAGCTGACATGGTAAGGATGGTGATGAAAGTAAACAGGAAGAAGATGAAAAACTTCGC…	1	MG820764
1279 T. rubrum	CAGCCCCAGCAACGGCACATGCAAAGTTTTTTCCACCGCCGTATGGTGGGACGGGCGTTGCACATCTATAGCGGTTGCCATGAACTTCATTCACGAGTAATGCTTCATAGGCATAGGCTATAGGATTGATATAGAGTATCCATTTGAACCACGGGTGCCTGATCGTGTGTTAGCTTGTGTGTTTCCTCGAGGTATGGGGGATTTTGTGGGGGTTATTTTAACTAACATATAGGAAGGCTGCAGAGCAAATCCAGTATATATCACAAGAGCAAGAATCATGACTCCAGCCAGATCAAGAGCTTGAGGTATAGTCTTGGTTGCCGCTGCCAATGTGCGAAATATAGCTGACATGGTAAGGATGGTGATGAAAGTAAACAGGAAGAAGATGAAAAACTTCGC…	4	MG820767
1398 T. rubrum	CAGCCCCAGCAACGGCACATGCAAAGTTTTTTCCACCGCCGTATGGTGGGACGGGCGTTGCACATCTATAGCGGTTGCCATGAACTTCATTCACGAGTAATGCTTCATAGGCATAGGCTATAGGATTGATATAGAGTATCCATTTGAACCACGGGTGCCTGATCGTGTGTTAGCTTGTGTGTTTCCTCGAGGTATGGGGGATTTTGTGGGGGTTATTTTAACTAACATATAGGAAGGCTGCAGAGCAAATCCAGTATATATCACAAGAGCAAGAATCATGACTCCAGCCAGAGCAAGAGCTTGAGGTATAGTCTTGGTTGCCGCTGCCAATGTGCGAAATATAGCTGACATGGTAAGGATGGTGATGAAAGTAAACAGGAAGAAGATGAAAAACTTCGC…	1	MG820764
1399 T. rubrum	CAGCCCCAGCAACGGCACATGCAAAGTTTTTTCCACCGCCGTATGGTGGGACGGGCGTTGCACATCTATAGCGGTTGCCATGAACTTCATTCACGAGTAATGCTTCATAGGCATAGGCTATAGGATTGATATAGAGTATCCATTTGAACCACGGGTGCCTGATCGTGTGTTAGCTTGTGTGTTTCCTCGAGGTATGGGGGATTTTGTGGGGGTTATTTTAACTAACATATAGGAAGGCTGCAGAGCAAATCCAGTATATATCACAAGAGCAAGAATCATGACTCCAGCCAGAGCAAGAGCTTGAGGTATAGTCTTGGTTGCCGCTGCCAATGTGCGAAATATAGCTGACATGGTAAGGATGGTGATGAAAGTAAACAGGAAGAAGATGAAAAACTTCGC…	1	MG820764
1401 T. rubrum	CAGCCCCAGCAACGGCACATGCAAAGTTTTTTCCACCGCCGTATGGTGGGACGGGCGTTGCACATCTATAGCGGTTGCCATGAACTTCATTCACGAGTAATGCTTCATAGGCATAGGCTATAGGATTGATATAGAGTATCCATTTGAACCACGGGTGCCTGATCGTGTGTTAGCTTGTGTGTTTCCTCGAGGTATGGGGGATTTTGTGGGGGTTATTTTAACTAACATATAGGAAGGCTGCAGAGCAAATCCAGTATATATCACAAGAGCAAGAATCATGACTCCAGCCAGAGCAAGAGCTTGAGGTATAGTCTTGGTTGCCGCTGCCAATGTGCGAAATATAGCTGACATGGTAAGGATGGTGATGAAAGTAAACAGGAAGAAGATGAAAAACTTCGC…	1	MG820764
1441 T. rubrum	-	-	-
1443 T. rubrum	CAGCCCCAGCAACGGCACATGCAAAGTTTTTTCCACCGCCGTATGGTGGGACGGGCGTTGCACATCTATAGCGGTTGCCATGAACTTCATTCACGAGTAATGCTTCATAGGCATAGGCTATAGGATTGATATAGAGTATCCATTTGAACCACGGGTGCCTGATCGTGTGTTAGCTTGTGTGTTTCCTCGAGGTATGGGGGATTTTGTGGGGGTTATTTTAACTAACATATAGGAAGGCTGCAGAGCAAATCCAGTATATATCACAAGAGCAAGAATCATGACTCCAGCCAGAGCAAGAGCTTGAGGTATAGTCTTGGTTGCCGCTGCCAATGTGCGAAATATAGCTGACATGGTAAGGATGGTGATGAAAGTAAACAGGAAGAAGATGAAAAACTTCGC…	1	MG820764
1444 T. rubrum	CAGCCCCAGCAACGGCACATGCAAAGTTTTTTCCACCGCCGTATGGTGGGACGGGCGTTGCACATCTATAGCGGTTGCCATGAACTTCATTCACGAGTAATGCTTCATAGGCATAGGCTATAGGATTGATATAGAGTATCCATTTGAACCACGGGTGCCTGATCGTGTGTTAGCTTGTGTGTTTCCTCGAGGTATGGGGGATTTTGTGGGGGTTATTTTAACTAACATATAGGAAGGCTGCAGAGCAAATCCAGTATATATCACAAGAGCAAGAATCATGACTCCAGCCAGAGCAAGAGCTTGAGGTATAGTCTTGGTTGCCGCTGCCAATGTGCGAAATATAGCTGACATGGTAAGGATGGTGATGAAAGTAAACAGGAAGAAGATGAAAAACTTCGC…	1	MG820764
1450 T. rubrum	CAGCCCCAGCAACGGCACATGCAAAGTTTTTTCCACCGCCGTATGGTGGGACGGGCGTTGCACATCTATAGCGGTTGCCATGAACTTCATTCACGAGTAATGCTTCATAGGCATAGGCTATAGGATTGATATAGAGTATCCATTTGAACCACGGGTGCCTGATCGTGTGTTAGCTTGTGTGTTTCCTCGAGGTATGGGGGATTTTGTGGGGGTTATTTTAACTAACATATAGGAAGGCTGCAGAGCAAATCCAGTATATATCACAAGAGCAAGAATCATGACTCCAGCCAGAGCAAGAGCTTGAGGTATAGTCTTGGTTGCCGCTGCCAATGTGCGAAATATAGCTGACATGGTAAGGATGGTGATGAAAGTAAACAGGAAGAAGATGAAAAACTTCGC…	1	MG820764
1451 T. rubrum	CAGCCCCAGCAACGGCACATGCAAAGTTTTTTCCACCGCCGTATGGTGGGACGGGCGTTGCACATCTATAGCGGTTGCCATGAACTTCATTCACGAGTAATGCTTCATAGGCATAGGCTATAGGATTGATATAGAGTATCCATTTGAACCACGGGTGCCTGATCGTGTGTTAGCTTGTGTGTTTCCTCGAGGTATGGGGGATTTTGTGGGGGTTATTTTAACTAACATATAGGAAGGCTGCAGAGCAAATCCAGTATATATCACAAGAGCAAGAATCATGACTCCAGCCAGAGCAAGAGCTTGAGGTATAGTCTTGGTTGCCGCTGCCAATGTGCGAAATATAGCTGACATGGTAAGGATGGTGATGAAAGTAAACAGGAAGAAGATGAAAAACTTCGC…	1	MG820764
1453 T. rubrum	CAGCCCCAGCAACGGCACATGCAAAGTTTTTTCCACCGCCGTATGGTGGGACGGGCGTTGCACATCTATAGCGGTTGCCATGAACTTCATTCACGAGTAATGCTTCATAGGCATAGGCTATAGGATTGATATAGAGTATCCATTTGAACCACGGGTGCCTGATCGTGTGTTAGCTTGTGTGTTTCCTCGAGGTATGGGGGATTTTGTGGGGGTTATTTTAACTAACATATAGGAAGGCTGCAGAGCAAATCCAGTATATATCACAAGAGCAAGAATCATGACTCCAGCCAGAGCAAGAGCTTGAGGTATAGTCTTGGTTGCCGCTGCCAATGTGCGAAATATAGCTGACATGGTAAGGATGGTGATGAAAGTAAACAGGAAGAAGATGAAAAACTTCGC…	1	MG820764
1454 T. rubrum	CAGCCCCAGCAACGGCACATGCAAAGTTTTTTCCACCGCCGTATGGTGGGACGGGCGTTGCACATCTATAGCGGTTGCCATGAACTTCATTCACGAGTAATGCTTCATAGGCATAGGCTATAGGATTGATATAGAGTATCCATTTGAACCACGGGTGCCTGATCGTGTGTTAGCTTGTGTGTTTCCTCGAGGTATGGGGGATTTTGTGGGGGTTATTTTAACTAACATATAGGAAGGCTGCAGAGCAAATCCAGTATATATCACAAGAGCAAGAATCATGACTCCAGCCAGAGCAAGAGCTTGAGGTATAGTCTTGGTTGCCGCTGCCAATGTGCGAAATATAGCTGACATGGTAAGGATGGTGATGAAAGTAAACAGGAAGAAGATGAAAAACTTCGC…	1	MG820764
1457 T. rubrum	CAGCCCCAGCAACGGCACATGCAAAGTTTTTTCCACCGCCGTATGGTGGGACGGGCGTTGCACATCTATAGCGGTTGCCATGAACTTCATTCACGAGTAATGCTTCATAGGCATAGGCTATAGGATTGATATAGAGTATCCATTTGAACCACGGGTGCCTGATCGTGTGTTAGCTTGTGTGTTTCCTCGAGGTATGGGGGATTTTGTGGGGGTTATTTTAACTAACATATAGGAAGGCTGCAGAGCAAATCCAGTATATATCACAAGAGCAAGAATCATGACTCCAGCCAGAGCAAGAGCTTGAGGTATAGTCTTGGTTGCCGCTGCCAATGTGCGAAATATAGCTGACATGGTAAGGATGGTGATGAAAGTAAACAGGAAGAAGATGAAAAACTTCGC…	1	MG820764
1460 T. rubrum	CAGCCCCAGCAACGGCACATGCAAAGTTTTTTCCACCGCCGTATGGTGGGACGGGCGTTGCACATCTATAGCGGTTGCCATGAACTTCATTCACGAGTAATGCTTCATAGGCATAGGCTATAGGATTGATATAGAGTATCCATTTGAACCACGGGTGCCTGATCGTGTGTTAGCTTGTGTGTTTCCTCGAGGTATGGGGGATTTTGTGGGGGTTATTTTAACTAACATATAGGAAGGCTGCAGAGCAAATCCAGTATATATCACAAGAGCAAGAATCATGACTCCAGCCAGAGCAAGAGCTTGAGGTATAGTCTTGGTTGCCGCTGCCAATGTGCGAAATATAGCTGACATGGTAAGGATGGTGATGAAAGTAAACAGGAAGAAGATGAAAAACTTCGC…	1	MG820764
1466 T. rubrum	CAGCCCCAGCAACGGCACATGCAAAGTTTTTTCCACCGCCGTATGGTGGGACGGGCGTTGCACATCTATAGCGGTTGCCATGAACTTCATTCACGAGTAATGCTTCATAGGCATAGGCTATAGGATTGATATAGAGTATCCATTTGAACCACGGGTGCCTGATCGTGTGTTAGCTTGTGTGTTTCCTCGAGGTATGGGGGATTTTGTGGGGGTTATTTTAACTAACATATAGGAAGGCTGCAGAGCAAATCCAGTATATATCACAAGAGCAAGAATCATGACTCCAGCCAGAGCAAGAGCTTGAGGTATAGTCTTGGTTGCCGCTGCCAATGTGCGAAATATAGCTGACATGGTAAGGATGGTGATGAAAGTAAACAGGAAGAAGATGAAAAACTTCGC…	1	MG820764
1468 T. rubrum	CAGCCCCAGCAACGGCACATGCAAAGTTTTTTCCACCGCCGTATGGTGGGACGGGCGTTGCACATCTATAGCGGTTGCCATGAACTTCATTCACGAGTAATGCTTCATAGGCATAGGCTATAGGATTGATATAGAGTATCCATTTGAACCACGGGTGCCTGATCGTGTGTTAGCTTGTGTGTTTCCTCGAGGTATGGGGGATTTTGTGGGGGTTATTTTAACTAACATATAGGAAGGCTGCAGAGCAAATCCAGTATATATCACAAGAGCAAGAATCATGACTCCAGCCAGAGCAAGAGCTTGAGGTATAGTCTTGGTTGCCGCTGCCAATGTGCGAAATATAGCTGACATGGTAAGGATGGTGATGAAAGTAAACAGGAAGAAGATGAAAAACTTCGC…	1	MG820764
1470 T. rubrum	CAGCCCCAGCAACGGCACATGCAAAGTTTTTTCCACCGCCGTATGGTGGGACGGGCGTTGCACATCTATAGCGGTTGCCATGAACTTCATTCACGAGTAATGCTTCATAGGCATAGGCTATAGGATTGATATAGAGTATCCATTTGAACCACGGGTGCCTGATCGTGTGTTAGCTTGTGTGTTTCCTCGAGGTATGGGGGATTTTGTGGGGGTTATTTTAACTAACATATAGGAAGGCTGCAGAGCAAATCCAGTATATATCACAAGAGCAAGAATCATGACTCCAGCCAGAGCAAGAGCTTGAGGTATAGTCTTGGTTGCCGCTGCCAATGTGCGAAATATAGCTGACATGGTAAGGATGGTGATGAAAGTAAACAGGAAGAAGATGAAAAACTTCGC…	1	MG820764
1471 T. rubrum	CAGCCCCAGCAACGGCACATGCAAAGTTTTTTCCACCGCCGTATGGTGGGACGGGCGTTGCACATCTATAGCGGTTGCCATGAACTTCATTCACGAGTAATGCTTCATAGGCATAGGCTATAGGATTGATATAGAGTATCCATTTGAACCACGGGTGCCTGATCGTGTGTTAGCTTGTGTGTTTCCTCGAGGTATGGGGGATTTTGTGGGGGTTATTTTAACTAACATATAGGAAGGCTGCAGAGCAAATCCAGTATATATCACAAGAGCAAGAATCATGACTCCAGCCAGAGCAAGAGCTTGAGGTATAGTCTTGGTTGCCGCTGCCAATGTGCGAAATATAGCTGACATGGTAAGGATGGTGATGAAAGTAAACAGGAAGAAGATGAAAAACTTCGC…	1	MG820764
1473 T. rubrum	CAGCCCCAGCAACGGCACATGCAAAGTTTTTTCCACCGCCGTATGGTGGGACGGGCGTTGCACATCTATAGCGGTTGCCATGAACTTCATTCACGAGTAATGCTTCATAGGCATAGGCTATAGGATTGATATAGAGTATCCATTTGAACCACGGGTGCCTGATCGTGTGTTAGCTTGTGTGTTTCCTCGAGGTATGGGGGATTTTGTGGGGGTTATTTTAACTAACATATAGGAAGGCTGCAGAGCAAATCCAGTATATATCACAAGAGCAAGAATCATGACTCCAGCCAGAGCAAGAGCTTGAGGTATAGTCTTGGTTGCCGCTGCCAATGTGCGAAATATAGCTGACATGGTAAGGATGGTGATGAAAGTAAACAGGAAGAAGATGAAAAACTTCGC…	1	MG820764
1474 T. rubrum	CAGCCCCAGCAACGGCACATGCAAAGTTTTTTCCACCGCCGTATGGTGGGACGGGCGTTGCACATCTATAGCGGTTGCCATGAACTTCATTCACGAGTAATGCTTCATAGGCATAGGCTATAGGATTGATATAGAGTATCCATTTGAACCACGGGTGCCTGATCGTGTGTTAGCTTGTGTGTTTCCTCGAGGTATGGGGGATTTTGTGGGGGTTATTTTAACTAACATATAGGAAGGCTGCAGAGCAAATCCAGTATATATCACAAGAGCAAGAATCATGACTCCAGCCAGAGCAAGAGCTTGAGGTATAGTCTTGGTTGCCGCTGCCAATGTGCGAAATATAGCTGACATGGTAAGGATGGTGATGAAAGTAAACAGGAAGAAGATGAAAAACTTCGC…	1	MG820764
1475 T. rubrum	CAGCCCCAGCAACGGCACATGCAAAGTTTTTTCCACCGCCGTATGGTGGGACGGGCGTTGCACATCTATAGCGGTTGCCATGAACTTCATTCACGAGTAATGCTTCATAGGCATAGGCTATAGGATTGATATAGAGTATCCATTTGAACCACGGGTGCCTGATCGTGTGTTAGCTTGTGTGTTTCCTCGAGGTATGGGGGATTTTGTGGGGGTTATTTTAACTAACATATAGGAAGGCTGCAGAGCAAATCCAGTATATATCACAAGAGCAAGAATCATGACTCCAGCCAGAGCAAGAGCTTGAGGTATAGTCTTGGTTGCCGCTGCCAATGTGCGAAATATAGCTGACATGGTAAGGATGGTGATGAAAGTAAACAGGAAGAAGATGAAAAACTTCGC…	1	MG820764
1505 T. rubrum	CAGCCCCAGCAACGGCACATGCAAAGTTTTTTCCACCGCCGTATGGTGGGACGGGCGTTGCACATCTATAGCGGTTGCCATGAACTTCATTCACGAGTAATGCTTCATAGGCATAGGCTATAGGATTGATATAGAGTATCCATTTGAACCACGGGTGCCTGATCGTGTGTTAGCTTGTGTGTTTCCTCGAGGTATGGGGGATTTTGTGGGGGTTATTTTAACTAACATATAGGAAGGCTGCAGAGCAAATCCAGTATATATCACAAGAGCAAGAATCATGACTCCAGCCAGAGCAAGAGCTTGAGGTATAGTCTTGGTTGCCGCTGCCAATGTGCGAAATATAGCTGACATGGTAAGGATGGTGATGAAAGTAAACAGGAAGAAGATGAAAAACTTCGC…	1	MG820764
1534 T. rubrum	CAGCCCCAGCAACGGCACATGCAAAGTTTTTTCCACCGCCGTATGGTGGGACGGGCGTTGCACATCTATAGCGGTTGCCATGAACTTCATTCACGAGTAATGCTTCATAGGCATAGGCTATAGGATTGATATAGAGTATCCATTTGAACCACGGGTGCCTGATCGTGTGTTAGCTTGTGTGTTTCCTCGAGGTATGGGGGATTTTGTGGGGGTTATTTTAACTAACATATAGGAAGGCTGCAGAGCAAATCCAGTATATATCACAAGAGCAAGAATCATGACTCCAGCCAGAGCAAGAGCTTGAGGTATAGTCTTGGTTGCCGCTGCCAATGTGCGAAATATAGCTGACATGGTAAGGATGGTGATGAAAGTAAACAGGAAGAAGATGAAAAACTTCGC…	1	MG820764
1536 T. rubrum	CAGCCCCAGCAACGGCACATGCAAAGTTTTTTCCACCGCCGTATGGTGGGACGGGCGTTGCACATCTATAGCGGTTGCCATGAACTTCATTCACGAGTAATGCTTCATAGGCATAGGCTATAGGATTGATATAGAGTATCCATTTGAACCACGGGTGCCTGATCGTGTGTTAGCTTGTGTGTTTCCTCGAGGTATGGGGGATTTTGTGGGGGTTATTTTAACTAACATATAGGAAGGCTGCAGAGCAAATCCAGTATATATCACAAGAGCAAGAATCATGACTCCAGCCAGAGCAAGAGCTTGAGGTATAGTCTTGGTTGCCGCTGCCAATGTGCGAAATATAGCTGACATGGTAAGGATGGTGATGAAAGTAAACAGGAAGAAGATGAAAAACTTCGC…	1	MG820764
1538 T. rubrum	CAGCCCCAGCAACGGCACATGCAAAGTTTTTTCCACCGCCGTATGGTGGGACGGGCGTTGCACATCTATAGCGGTTGCCATGAACTTCATTCACGAGTAATGCTTCATAGGCATAGGCTATAGGATTGATATAGAGTATCCATTTGAACCACGGGTGCCTGATCGTGTGTTAGCTTGTGTGTTTCCTCGAGGTATGGGGGATTTTGTGGGGGTTATTTTAACTAACATATAGGAAGGCTGCAGAGCAAATCCAGTATATATCACAAGAGCAAGAATCATGACTCCAGCCAGAGCAAGAGCTTGAGGTATAGTCTTGGTTGCCGCTGCCAATGTGCGAAATATAGCTGACATGGTAAGGATGGTGATGAAAGTAAACAGGAAGAAGATGAAAAACTTCGC…	1	MG820764
1539 T. rubrum	CAGCCCCAGCAACGGCACATGCAAAGTTTTTTCCACCGCCGTATGGTGGGACGGGCGTTGCACATCTATAGCGGTTGCCATGAACTTCATTCACGAGTAATGCTTCATAGGCATAGGCTATAGGATTGATATAGAGTATCCATTTGAACCACGGGTGCCTGATCGTGTGTTAGCTTGTGTGTTTCCTCGAGGTATGGGGGATTTTGTGGGGGTTATTTTAACTAACATATAGGAAGGCTGCAGAGCAAATCCAGTATATATCACAAGAGCAAGAATCATGACTCCAGCCAGAGCAAGAGCTTGAGGTATAGTCTTGGTTGCCGCTGCCAATGTGCGAAATATAGCTGACATGGTAAGGATGGTGATGAAAGTAAACAGGAAGAAGATGAAAAACTTCGC…	1	MG820764
1540 T. rubrum	CAGCCCCAGCAACGGCACATGCAAAGTTTTTTCCACCGCCGTATGGTGGGACGGGCGTTGCACATCTATAGCGGTTGCCATGAACTTCATTCACGAGTAATGCTTCATAGGCATAGGCTATAGGATTGATATAGAGTATCCATTTGAACCACGGGTGCCTGATCGTGTGTTAGCTTGTGTGTTTCCTCGAGGTATGGGGGATTTTGTGGGGGTTATTTTAACTAACATATAGGAAGGCTGCAGAGCAAATCCAGTATATATCACAAGAGCAAGAATCATGACTCCAGCCAGAGCAAGAGCTTGAGGTATAGTCTTGGTTGCCGCTGCCAATGTGCGAAATATAGCTGACATGGTAAGGATGGTGATGAAAGTAAACAGGAAGAAGATGAAAAACTTCGC…	1	MG820764
1541 T. rubrum	CAGCCCCAGCAACGGCACATGCAAAGTTTTTTCCACCGCCGTATGGTGGGACGGGCGTTGCACATCTATAGCGGTTGCCATGAACTTCATTCACGAGTAATGCTTCATAGGCATAGGCTATAGGATTGATATAGAGTATCCATTTGAACCACGGGTGCCTGATCGTGTGTTAGCTTGTGTGTTTCCTCGAGGTATGGGGGATTTTGTGGGGGTTATTTTAACTAACATATAGGAAGGCTGCAGAGCAAATCCAGTATATATCACAAGAGCAAGAATCATGACTCCAGCCAGAGCAAGAGCTTGAGGTATAGTCTTGGTTGCCGCTGCCAATGTGCGAAATATAGCTGACATGGTAAGGATGGTGATGAAAGTAAACAGGAAGAAGATGAAAAACTTCGC…	1	MG820764
1542 T. rubrum	CAGCCCCAGCAACGGCACATGCAAAGTTTTTTCCACCGCCGTATGGTGGGACGGGCGTTGCACATCTATAGCGGTTGCCATGAACTTCATTCACGAGTAATGCTTCATAGGCATAGGCTATAGGATTGATATAGAGTATCCATTTGAACCACGGGTGCCTGATCGTGTGTTAGCTTGTGTGTTTCCTCGAGGTATGGGGGATTTTGTGGGGGTTATTTTAACTAACATATAGGAAGGCTGCAGAGCAAATCCAGTATATATCACAAGAGCAAGAATCATGACTCCAGCCAGAGCAAGAGCTTGAGGTATAGTCTTGGTTGCCGCTGCCAATGTGCGAAATATAGCTGACATGGTAAGGATGGTGATGAAAGTAAACAGGAAGAAGATGAAAAACTTCGC…	1	MG820764
1543 T. rubrum	CAGCCCCAGCAACGGCACATGCAAAGTTTTTTCCACCGCCGTATGGTGGGACGGGCGTTGCACATCTATAGCGGTTGCCATGAACTTCATTCACGAGTAATGCTTCATAGGCATAGGCTATAGGATTGATATAGAGTATCCATTTGAACCACGGGTGCCTGATCGTGTGTTAGCTTGTGTGTTTCCTCGAGGTATGGGGGATTTTGTGGGGGTTATTTTAACTAACATATAGGAAGGCTGCAGAGCAAATCCAGTATATATCACAAGAGCAAGAATCATGACTCCAGCCAGAGCAAGAGCTTGAGGTATAGTCTTGGTTGCCGCTGCCAATGTGCGAAATATAGCTGACATGGTAAGGATGGTGATGAAAGTAAACAGGAAGAAGATGAAAAACTTCGC…	1	MG820764
1544 T. rubrum	CAGCCCCAGCAACGGCACATGCAAAGTTTTTTCCACCGCCGTATGGTGGGACGGGCGTTGCACATCTATAGCGGTTGCCATGAACTTCATTCACGAGTAATGCTTCATAGGCATAGGCTATAGGATTGATATAGAGTATCCATTTGAACCACGGGTGCCTGATCGTGTGTTAGCTTGTGTGTTTCCTCGAGGTATGGGGGATTTTGTGGGGGTTATTTTAACTAACATATAGGAAGGCTGCAGAGCAAATCCAGTATATATCACAAGAGCAAGAATCATGACTCCAGCCAGAGCAAGAGCTTGAGGTATAGTCTTGGTTGCCGCTGCCAATGTGCGAAATATAGCTGACATGGTAAGGATGGTGATGAAAGTAAACAGGAAGAAGATGAAAAACTTCGC…	1	MG820764
1545 T. rubrum	CAGCCCCAGCAACGGCACATGCAAAGTTTTTTCCACCGCCGTATGGTGGGACGGGCGTTGCACATCTATAGCGGTTGCCATGAACTTCATTCACGAGTAATGCTTCATAGGCATAGGCTATAGGATTGATATAGAGTATCCATTTGAACCACGGGTGCCTGATCGTGTGTTAGCTTGTGTGTTTCCTCGAGGTATGGGGGATTTTGTGGGGGTTATTTTAACTAACATATAGGAAGGCTGCAGAGCAAATCCAGTATATATCACAAGAGCAAGAATCATGACTCCAGCCAGAGCAAGAGCTTGAGGTATAGTCTTGGTTGCCGCTGCCAATGTGCGAAATATAGCTGACATGGTAAGGATGGTGATGAAAGTAAACAGGAAGAAGATGAAAAACTTCGC…	1	MG820764
1546 T. rubrum	CAGCCCCAGCAACGGCACATGCAAAGTTTTTTCCACCGCCGTATGGTGGGACGGGCGTTGCACATCTATAGCGGTTGCCATGAACTTCATTCACGAGTAATGCTTCATAGGCATAGGCTATAGGATTGATATAGAGTATCCATTTGAACCACGGGTGCCTGATCGTGTGTTAGCTTGTGTGTTTCCTCGAGGTATGGGGGATTTTGTGGGGGTTATTTTAACTAACATATAGGAAGGCTGCAGAGCAAATCCAGTATATATCACAAGAGCAAGAATCATGACTCCAGCCAGAGCAAGAGCTTGAGGTATAGTCTTGGTTGCCGCTGCCAATGTGCGAAATATAGCTGACATGGTAAGGATGGTGATGAAAGTAAACAGGAAGAAGATGAAAAACTTCGC…	1	MG820764
1547 T. rubrum	CAGCCCCAGCAACGGCACATGCAAAGTTTTTTCCACCGCCGTATGGTGGGACGGGCGTTGCACATCTATAGCGGTTGCCATGAACTTCATTCACGAGTAATGCTTCATAGGCATAGGCTATAGGATTGATATAGAGTATCCATTTGAACCACGGGTGCCTGATCGTGTGTTAGCTTGTGTGTTTCCTCGAGGTATGGGGGATTTTGTGGGGGTTATTTTAACTAACATATAGGAAGGCTGCAGAGCAAATCCAGTATATATCACAAGAGCAAGAATCATGACTCCAGCCAGAGCAAGAGCTTGAGGTATAGTCTTGGTTGCCGCTGCCAATGTGCGAAATATAGCTGACATGGTAAGGATGGTGATGAAAGTAAACAGGAAGAAGATGAAAAACTTCGC…	1	MG820764
1548 T. rubrum	CAGCCCCAGCAACGGCACATGCAAAGTTTTTTCCACCGCCGTATGGTGGGACGGGCGTTGCACATCTATAGCGGTTGCCATGAACTTCATTCACGAGTAATGCTTCATAGGCATAGGCTATAGGATTGATATAGAGTATCCATTTGAACCACGGGTGCCTGATCGTGTGTTAGCTTGTGTGTTTCCTCGAGGTATGGGGGATTTTGTGGGGGTTATTTTAACTAACATATAGGAAGGCTGCAGAGCAAATCCAGTATATATCACAAGAGCAAGAATCATGACTCCAGCCAGAGCAAGAGCTTGAGGTATAGTCTTGGTTGCCGCTGCCAATGTGCGAAATATAGCTGACATGGTAAGGATGGTGATGAAAGTAAACAGGAAGAAGATGAAAAACTTCGC…	1	MG820764
1549 T. rubrum	CAGCCCCAGCAACGGCACATGCAAAGTTTTTTCCACCGCCGTATGGTGGGACGGGCGTTGCACATCTATAGCGGTTGCCATGAACTTCATTCACGAGTAATGCTTCATAGGCATAGGCTATAGGATTGATATAGAGTATCCATTTGAACCACGGGTGCCTGATCGTGTGTTAGCTTGTGTGTTTCCTCGAGGTATGGGGGATTTTGTGGGGGTTATTTTAACTAACATATAGGAAGGCTGCAGAGCAAATCCAGTATATATCACAAGAGCAAGAATCATGACTCCAGCCAGAGCAAGAGCTTGAGGTATAGTCTTGGTTGCCGCTGCCAATGTGCGAAATATAGCTGACATGGTAAGGATGGTGATGAAAGTAAACAGGAAGAAGATGAAAAACTTCGC…	1	MG820764
1550 T. rubrum	CAGCCCCAGCAACGGCACATGCAAAGTTTTTTCCACCGCCGTATGGTGGGACGGGCGTTGCACATCTATAGCGGTTGCCATGAACTTCATTCACGAGTAATGCTTCATAGGCATAGGCTATAGGATTGATATAGAGTATCCATTTGAACCACGGGTGCCTGATCGTGTGTTAGCTTGTGTGTTTCCTCGAGGTATGGGGGATTTTGTGGGGGTTATTTTAACTAACATATAGGAAGGCTGCAGAGCAAATCCAGTATATATCACAAGAGCAAGAATCATGACTCCAGCCAGAGCAAGAGCTTGAGGTATAGTCTTGGTTGCCGCTGCCAATGTGCGAAATATAGCTGACATGGTAAGGATGGTGATGAAAGTAAACAGGAAGAAGATGAAAAACTTCGC…	1	MG820764
1551 T. rubrum	CAGCCCCAGCAACGGCACATGCAAAGTTTTTTCCACCGCCGTATGGTGGGACGGGCGTTGCACATCTATAGCGGTTGCCATGAACTTCATTCACGAGTAATGCTTCATAGGCATAGGCTATAGGATTGATATAGAGTATCCATTTGAACCACGGGTGCCTGATCGTGTGTTAGCTTGTGTGTTTCCTCGAGGTATGGGGGATTTTGTGGGGGTTATTTTAACTAACATATAGGAAGGCTGCAGAGCAAATCCAGTATATATCACAAGAGCAAGAATCATGACTCCAGCCAGAGCAAGAGCTTGAGGTATAGTCTTGGTTGCCGCTGCCAATGTGCGAAATATAGCTGACATGGTAAGGATGGTGATGAAAGTAAACAGGAAGAAGATGAAAAACTTCGC…	1	MG820764
1552 T. rubrum	CAGCCCCAGCAACGGCACATGCAAAGTTTTTTCCACCGCCGTATGGTGGGACGGGCGTTGCACATCTATAGCGGTTGCCATGAACTTCATTCACGAGTAATGCTTCATAGGCATAGGCTATAGGATTGATATAGAGTATCCATTTGAACCACGGGTGCCTGATCGTGTGTTAGCTTGTGTGTTTCCTCGAGGTATGGGGGATTTTGTGGGGGTTATTTTAACTAACATATAGGAAGGCTGCAGAGCAAATCCAGTATATATCACAAGAGCAAGAATCATGACTCCAGCCAGAGCAAGAGCTTGAGGTATAGTCTTGGTTGCCGCTGCCAATGTGCGAAATATAGCTGACATGGTAAGGATGGTGATGAAAGTAAACAGGAAGAAGATGAAAAACTTCGC…	1	MG820764
1553 T. rubrum	CAGCCCCAGCAACGGCACATGCAAAGTTTTTTCCACCGCCGTATGGTGGGACGGGCGTTGCACATCTATAGCGGTTGCCATGAACTTCATTCACGAGTAATGCTTCATAGGCATAGGCTATAGGATTGATATAGAGTATCCATTTGAACCACGGGTGCCTGATCGTGTGTTAGCTTGTGTGTTTCCTCGAGGTATGGGGGATTTTGTGGGGGTTATTTTAACTAACATATAGGAAGGCTGCAGAGCAAATCCAGTATATATCACAAGAGCAAGAATCATGACTCCAGCCAGAGCAAGAGCTTGAGGTATAGTCTTGGTTGCCGCTGCCAATGTGCGAAATATAGCTGACATGGTAAGGATGGTGATGAAAGTAAACAGGAAGAAGATGAAAAACTTCGC…	1	MG820764
1555 T. rubrum	CAGCCCCAGCAACGGCACATGCAAAGTTTTTTCCACCGCCGTATGGTGGGACGGGCGTTGCACATCTATAGCGGTTGCCATGAACTTCATTCACGAGTAATGCTTCATAGGCATAGGCTATAGGATTGATATAGAGTATCCATTTGAACCACGGGTGCCTGATCGTGTGTTAGCTTGTGTGTTTCCTCGAGGTATGGGGGATTTTGTGGGGGTTATTTTAACTAACATATAGGAAGGCTGCAGAGCAAATCCAGTATATATCACAAGAGCAAGAATCATGACTCCAGCCAGAGCAAGAGCTTGAGGTATAGTCTTGGTTGCCGCTGCCAATGTGCGAAATATAGCTGACATGGTAAGGATGGTGATGAAAGTAAACAGGAAGAAGATGAAAAACTTCGC…	1	MG820764
1556 T. rubrum	CAGCCCCAGCAACGGCACATGCAAAGTTTTTTCCACCGCCGTATGGTGGGACGGGCGTTGCACATCTATAGCGGTTGCCATGAACTTCATTCACGAGTAATGCTTCATAGGCATAGGCTATAGGATTGATATAGAGTATCCATTTGAACCACGGGTGCCTGATCGTGTGTTAGCTTGTGTGTTTCCTCGAGGTATGGGGGATTTTGTGGGGGTTATTTTAACTAACATATAGGAAGGCTGCAGAGCAAATCCAGTATATATCACAAGAGCAAGAATCATGACTCCAGCCAGAGCAAGAGCTTGAGGTATAGTCTTGGTTGCCGCTGCCAATGTGCGAAATATAGCTGACATGGTAAGGATGGTGATGAAAGTAAACAGGAAGAAGATGAAAAACTTCGC…	1	MG820764
815 T. rubrum	CAGCCCCAGCAACGGCACATGCAAAGTTTTTTCCACCGCCGTATGGTGGGACGGGCGTTGCACATCTATAGCGGTTGCCATGAACTTCATTCACGAGTAATGCTTCATAGGCATAGGCTATAGGATTGATATAGAGTATCCATTTGAACCACGGGTGCCTGATCGTGTGTTAGCTTGTGTGTTTCCTCGAGGTATGGGGGATTTTGTGGGGGTTATTTTAACTAACATATAGGAAGGCTGCAGAGCAAATCCAGTATATATCACAAGAGCAAGAATCATGACTCCAGCCAGAGCAAGAGCTTGAGGTATAGTCTTGGTTGCCGCTGCCAATGTGCGAAATATAGCTGACATGGTAAGGATGGTGATGAAAGTAAACAGGAAGAAGATGAAAAACTTCGC…	1	MG820764
826 T. rubrum	CAGCCCCAGCAACGGCACATGCAAAGTTTTTTCCACCGCCGTATGGTGGGACGGGCGTTGCACATCTATAGCGGTTGCCATGAACTTCATTCACGAGTAATGCTTCATAGGCATAGGCTATAGGATTGATATAGAGTATCCATTTGAACCACGGGTGCCTGATCGTGTGTTAGCTTGTGTGTTTCCTCGAGGTATGGGGGATTTTGTGGGGGTTATTTTAACTAACATATAGGAAGGCTGCAGAGCAAATCCAGTATATATCACAAGAGCAAGAATCATGACTCCAGCCAGAGCAAGAGCTTGAGGTATAGTCTTGGTTGCCGCTGCCAATGTGCGAAATATAGCTGACATGGTAAGGATGGTGATGAAAGTAAACAGGAAGAAGATGAAAAACTTCGC…	1	MG820764
852 T. rubrum	CAGCCCCAGCAACGGCACATGCAAAGTTTTTTCCACCGCCGTATGGTGGGACGGGCGTTGCACATCTATAGCGGTTGCCATGAACTTCATTCACGAGTAATGCTTCATAGGCATAGGCTATAGGATTGATATAGAGTATCCATTTGAACCACGGGTGCCTGATCGTGTGTTAGCTTGTGTGTTTCCTCGAGGTATGGGGGATTTTGTGGGGGTTATTTTAACTAACATATAGGAAGGCTGCAGAGCAAATCCAGTATATATCACAAGAGCAAGAATCATGACTCCAGCCAGAGCAAGAGCTTGAGGTATAGTCTTGGTTGCCGCTGCCAATGTGCGAAATATAGCTGACATGGTAAGGATGGTGATGAAAGTAAACAGGAAGAAGATGAAAAACTTCGC…	1	MG820764
858 T. rubrum	CAGCCCCAGCAACGGCACATGCAAAGTTTTTTCCACCGCCGTATGGTGGGACGGGCGTTGCACATCTATAGCGGTTGCCATGAACTTCATTCACGAGTAATGCTTCATAGGCATAGGCTATAGGATTGATATAGAGTATCCATTTGAACCACGGGTGCCTGATCGTGTGTTAGCTTGTGTGTTTCCTCGAGGTATGGGGGATTTTGTGGGGGTTATTTTAACTAACATATAGGAAGGCTGCAGAGCAAATCCAGTATATATCACAAGAGCAAGAATCATGACTCCAGCCAGAGCAAGAGCTTGAGGTATAGTCTTGGTTGCCGCTGCCAATGTGCGAAATATAGCTGACATGGTAAGGATGGTGATGAAAGTAAACAGGAAGAAGATGAAAAACTTCGC…	1	MG820764
905 T. rubrum	CAGCCCCAGCAACGGCACATGCAAAGTTTTTTCCACCGCCGTATGGTGGGACGGGCGTTGCACATCTATAGCGGTTGCCATGAACTTCATTCACGAGTAATGCTTCATAGGCATAGGCTATAGGATTGATATAGAGTATCCATTTGAACCACGGGTGCCTGATCGTGTGTTAGCTTGTGTGTTTCCTCGAGGTATGGGGGATTTTGTGGGGGTTATTTTAACTAACATATAGGAAGGCTGCAGAGCAAATCCAGTATATATCACAAGAGCAAGAATCATGACTCCAGCCAGAGCAAGAGCTTGAGGTATAGTCTTGGTTGCCGCTGCCAATGTGCGAAATATAGCTGACATGGTAAGGATGGTGATGAAAGTAAACAGGAAGAAGATGAAAAACTTCGC…	1	MG820764
WL1 T. rubrum	CAGCCCCAGCAACGGCACATGCAAAGTTTTTTCCACCGCCGTATGGTGGGACGGGCGTTGCACATCTATAGCGGTTGCCATGAACTTCATTCACGAGTAATGCTTCATAGGCATAGGCTATAGGATTGATATAGAGTATCCATTTGAACCACGGGTGCCTGATCGTGTGTTAGCTTGTGTGTTTCCTCGAGGTATGGGGGATTTTGTGGGGGTTATTTTAACTAACATATAGGAAGGCTGCAGAGCAAATCCAGTATATATCACAAGAGCAAGAATCATGACTCCAGCCAGAGCAAGAGCTTGAGGTATAGTCTTGGTTGCCGCTGCCAATGTGCGAAATATAGCTGACATGGTAAGGATGGTGATGAAAGTAAACAGGAAGAAGATGAAAAACTTCGC…	1	MG820764
1440 T. rubrum	CAGCCCCAGCAACGGCACATGCAAAGTTTTTTCCACCGCCGTATGGTGGGACGGGCGTTGCACATCTATAGCGGTTGCCATGAACTTCATTCACGAGTAATGCTTCATAGGCATAGGCTATAGGATTGATATAGAGTATCCATTTGAACCACGGGTGCCTGATCGTGTGTTAGCTTGTGTGTTTCCTCGAGGTATGGGGGATTTTGTGGGGGTTATTTTAACTAACATATAGGAAGGCTGCAGAGCAAATCCAGTATATATCACAAGAGCAAGAATCATGACTCCAGCCAGAGCAAGAGCTTGAGGTATAGTCTTGGTTGCCGCTGCCAATGTGCGAAATATAGCTGACATGGTAAGGATGGTGATGAAAGTAAACAGGAAGAAGATGAAAAACTTCGC…	1	MG820764
851 T. rubrum	CAGCCCCAGCAACGGCACATGCAAAGTTTTTTCCACCGCCGTATGGTGGGACGGGCGTTGCACATCTATAGCGGTTGCCATGAACTTCATTCACGAGTAATGCTTCATAGGCATAGGCTATAGGATTGATATAGAGTATCCATTTGAACCACGGGTGCCTGATCGTGTGTTAGCTTGTGTGTTTCCTCGAGGTATGGGGGATTTTGTGGGGGTTATTTTAACTAACATATAGGAAGGCTGCAGAGCAAATCCAGTATATATCACAAGAGCAAGAATCATGACTCCAGCCAGAGCAAGAGCTTGAGGTATAGTCTTGGTTGCCGCTGCCAATGTGCGAAATATAGCTGACATGGTAAGGATGGTGATGAAAGTAAACAGGAAGAAGATGAAAAACTTCGC…	1	MG820764
T. rubrum (morphotype megninii) CBS 735.88	CAGCCCCAGCAACGGCACATGCAAAGTTTTTTCCACCGCCGTATGGTGGGACGGGCGTTGCACATCTATAGCGGTTGCCATGAACTTCATTCACGAGTAATGCTTCATAGGCATAGGCTATAGGATTGATATAGAGTATCCATTTGAACCACGGGTGCCTGATCGTGTGTTAGCTTGTGTGTTTCCTCGAGGTATGGGGGATTTTGTGGGGGTTATTTTAACTAACATATAGGAAGGCTGCAGAGCAAATCCAGTATATATCACAAGAGCAAGAATCATGACTCCAGCCAGAGCAAGAGCTTGAGGTATAGTCTTGGTTGCCGCTGCCAATGTGCGAAATATAGCTGACATGGTAAGGATGGTGATGAAAGTAAACAGGAAGAAGATGAAAAACTTCGC…	1	MG820764
T. rubrum (morphotype kanei) CBS 289.86	CAGCCCCAGCAACGGCACATGCAAAGTTTTTTCCACCGCCGTATGGTGGGACGGGCGTTGCACATCTATAGCGGTTGCCATGAACTTCATTCACGAGTAATGCTTCATAGGCATAGGCTATAGGATTGATATAGAGTATCCATTTGAACCACGGGTGCCTGATCGTGTGTTAGCTTGTGTGTTTCCTCGAGGTATGGGGGATTTTGTGGGGGTTATTTTAACTAACATATAGGAAGGCTGCAGAGCAAATCCAGTATATATCACAAGAGCAAGAATCATGACTCCAGCCAGAGCAAGAGCTTGAGGTATAGTCTTGGTTGCCGCTGCCAATGTGCGAAATATAGCTGACATGGTAAGGATGGTGATGAAAGTAAACAGGAAGAAGATGAAAAACTTCGC…	1	MG820764
T. rubrum MR-850	CAGCCCCAGCAACGGCACATGCAAAGTTTTTTCCACCGCCGTATGGTGGGACGGGCGTTGCACATCTATAGCGGTTGCCATGAACTTCATTCACGAGTAATGCTTCATAGGCATAGGCTATAGGATTGATATAGAGTATCCATTTGAACCACGGGTGCCTGATCGTGTGTTAGCTTGTGTGTTTCCTCGAGGTATGGGGGATTTTGTGGGGGTTATTTTAACTAACATATAGGAAGGCTGCAGAGCAAATCCAGTATATATCACAAGAGCAAGAATCATGACTCCAGCCAGAGCAAGAGCTTGAGGTATAGTCTTGGTTGCCGCTGCCAATGTGCGAAATATAGCTGACATGGTAAGGATGGTGATGAAAGTAAACAGGAAGAAGATGAAAAACTTCGC…	1	MG820764
T. rubrum (morphotype soudanense) CBS 452.61	CAGCCCCAGCAACGGCACATGCAAAGTTTTTTCCACCGCCGTATGGTGGGACGGGCGTTGCACATCTATAGCGGTTGCCATGAACTTCATTCACGAGTAATGCTTCATAGGCATAGGCTATAGGATTGATATAGAGTATCCATTTGAACCACGGGTGCCTGATCGTGTGTTAGCTTGTGTGTTTCCTCGAGGTATGGGGGATTTTGTGGGGGTTATTTTAACTAACATATAGGAAGGCTGCAGAGCAAATCCAGTATATATCACAAGAGCAAGAATCATGACTCCAGCCAGAGCAAGAGCTTGAGGTATAGTCTTGGTTGCCGCTGCCAATGTGCGAAATATAGCTGACATGGTAAGGATGGTGATGAAAGTAAACAGGAAGAAGATGAAAAACTTCGC…	1	MG820764
T. rubrum (morphotype fischeri) CBS 100081	CAGCCCCAGCAACGGCACATGCAAAGTTTTTTCCACCGCCGTATGGTGGGACGGGCGTTGCACATCTATAGCGGTTGCCATGAACTTCATTCACGAGTAATGCTTCATAGGCATAGGCTATAGGATTGATATAGAGTATCCATTTGAACCACGGGTGCCTGATCGTGTGTTAGCTTGTGTGTTTCCTCGAGGTATGGGGGATTTTGTGGGGGTTATTTTAACTAACATATAGGAAGGCTGCAGAGCAAATCCAGTATATATCACAAGAGCAAGAATCATGACTCCAGCCAGAGCAAGAGCTTGAGGTATAGTCTTGGTTGCCGCTGCCAATGTGCGAAATATAGCTGACATGGTAAGGATGGTGATGAAAGTAAACAGGAAGAAGATGAAAAACTTCGC…	1	MG820764
T. rubrum CBS118892	CAGCCCCAGCAACGGCACATGCAAAGTTTTTTCCACCGCCGTATGGTGGGACGGGCGTTGCACATCTATAGCGGTTGCCATGAACTTCATTCACGAGTAATGCTTCATAGGCATAGGCTATAGGATTGATATAGAGTATCCATTTGAACCACGGGTGCCTGATCGTGTGTTAGCTTGTGTGTTTCCTCGAGGTATGGGGGATTTTGTGGGGGTTATTTTAACTAACATATAGGAAGGCTGCAGAGCAAATCCAGTATATATCACAAGAGCAAGAATCATGACTCCAGCCAGAGCAAGAGCTTGAGGTATAGTCTTGGTTGCCGCTGCCAATGTGCGAAATATAGCTGACATGGTAAGGATGGTGATGAAAGTAAACAGGAAGAAGATGAAAAACTTCGC…	1	MG820764
T. rubrum MR1459	CAGCCCCAGCAACGGCACATGCAAAGTTTTTTCCACCGCCGTATGGTGGGACGGGCGTTGCACATCTATAGCGGTTGCCATGAACTTCATTCACGAGTAATGCTTCATAGGCATAGGCTATAGGATTGATATAGAGTATCCATTTGAACCACGGGTGCCTGATCGTGTGTTAGCTTGTGTGTTTCCTCGAGGTATGGGGGATTTTGTGGGGGTTATTTTAACTAACATATAGGAAGGCTGCAGAGCAAATCCAGTATATATCACAAGAGCAAGAATCATGACTCCAGCCAGAGCAAGAGCTTGAGGTATAGTCTTGGTTGCCGCTGCCAATGTGCGAAATATAGCTGACATGGTAAGGATGGTGATGAAAGTAAACAGGAAGAAGATGAAAAACTTCGC…	1	MG820764
T. rubrum (morphotype raubitschekii) CBS 202.88	CAGCCCCAGCAACGGCACATGCAAAGTTTTTTCCACCGCCGTATGGTGGGACGGGCGTTGCACATCTATAGCGGTTGCCATGAACTTCATTCACGAGTAATGCTTCATAGGCATAGGCTATAGGATTGATATAGAGTATCCATTTGAACCACGGGTGCCTGATCGTGTGTTAGCTTGTGTGTTTCCTCGAGGTATGGGGGATTTTGTGGGGGTTATTTTAACTAACATATAGGAAGGCTGCAGAGCAAATCCAGTATATATCACAAGAGCAAGAATCATGACTCCAGCCAGAGCAAGAGCTTGAGGTATAGTCTTGGTTGCCGCTGCCAATGTGCGAAATATAGCTGACATGGTAAGGATGGTGATGAAAGTAAACAGGAAGAAGATGAAAAACTTCGC…	1	MG820764
T. rubrum MR1448	CAGCCCCAGCAACGGCACATGCAAAGTTTTTTCCACCGCCGTATGGTGGGACGGGCGTTGCACATCTATAGCGGTTGCCATGAACTTCATTCACGAGTAATGCTTCATAGGCATAGGCTATAGGATTGATATAGAGTATCCATTTGAACCACGGGTGCCTGATCGTGTGTTAGCTTGTGTGTTTCCTCGAGGTATGGGGGATTTTGTGGGGGTTATTTTAACTAACATATAGGAAGGCTGCAGAGCAAATCCAGTATATATCACAAGAGCAAGAATCATGACTCCAGCCAGAGCAAGAGCTTGAGGTATAGTCTTGGTTGCCGCTGCCAATGTGCGAAATATAGCTGACATGGTAAGGATGGTGATGAAAGTAAACAGGAAGAAGATGAAAAACTTCGC…	1	MG820764
T. rubrum (morphotype fischeri) CBS 288.86	CAGCCCCAGCAACGGCACATGCAAAGTTTTTTCCACCGCCGTATGGTGGGACGGGCGTTGCACATCTATAGCGGTTGCCATGAACTTCATTCACGAGTAATGCTTCATAGGCATAGGCTATAGGATTGATATAGAGTATCCATTTGAACCACGGGTGCCTGATCGTGTGTTAGCTTGTGTGTTTCCTCGAGGTATGGGGGATTTTGTGGGGGTTATTTTAACTAACATATAGGAAGGCTGCAGAGCAAATCCAGTATATATCACAAGAGCAAGAATCATGACTCCAGCCAGAGCAAGAGCTTGAGGTATAGTCTTGGTTGCCGCTGCCAATGTGCGAAATATAGCTGACATGGTAAGGATGGTGATGAAAGTAAACAGGAAGAAGATGAAAAACTTCGC…	1	MG820764
T. rubrum D6	CAGCCCCAGCAACGGCACATGCAAAGTTTTTTCCACCGCCGTATGGTGGGACGGGCGTTGCACATCTATAGCGGTTGCCATGAACTTCATTCACGAGTAATGCTTCATAGGCATAGGCTATAGGATTGATATAGAGTATCCATTTGAACCACGGGTGCCTGATCGTGTGTTAGCTTGTGTGTTTCCTCGAGGTATGGGGGATTTTGTGGGGGTTATTTTAACTAACATATAGGAAGGCTGCAGAGCAAATCCAGTATATATCACAAGAGCAAGAATCATGACTCCAGCCAGAGCAAGAGCTTGAGGTATAGTCTTGGTTGCCGCTGCCAATGTGCGAAATATAGCTGACATGGTAAGGATGGTGATGAAAGTAAACAGGAAGAAGATGAAAAACTTCGC…	1	MG820764
857 T. benhamiae	CAGCGCCAGCAACGGCACATGCAAAGTTTTTTCCACTGCCGTACGGTGGTACGGGCGTTGCACATCTATAACGGTTGCCGTGAACTTCATTCACAAGTAATGCTTCATAGGCATAAGCTATAGGGTTGATATAGAGAATCCATTTGAACCAAGGGTGCCTAAACATGTGTTAGCCTGAGAAATTCTTCGAGATATGGAAGATTTTGGGAGGTTATTTTAACTAACATATAAGAAGGCTGCAGGGTAAATCCAGTATATATCACAAGAGCAAGAATCATGACTCCAGCCAGAGCAAGAGCTTGAGGTATAGTCTTGGTTGCTGCAGCCAACGTGCGAAATATAGCCGACATGGTAAGGATGGTGATGAAAGTAAACAGGAAGAAGATGAAAAACTTCGCT…	3	MG820766
827 T. benhamiae	CAGCGCCAGCAACGGCACATGCAAAGTTTTTTCCACTGCCGTACGGTGGTACGGGCGTTGCACATCTATAACGGTTGCCGTGAACTTCATTCACAAGTAATGCTTCATAGGCATAAGCTATAGGGTTGATATAGAGAATCCATTTGAACCAAGGGTGCCTAAACATGTGTTAGCCTGAGAAATTCTTCGAGATATGGAAGATTTTGGGAGGTTATTTTAACTAACATATAAGAAGGCTGCAGGGTAAATCCAGTATATATCACAAGAGCAAGAATCATGACTCCAGCCAGAGCAAGAGCTTGAGGTATAGTCTTGGTTGCTGCAGCCAACGTGCGAAATATAGCCGACATGGTAAGGATGGTGATGAAAGTAAACAGGAAGAAGATGAAAAACTTCGCT…	3	MG820766
1395 T. interdigitale	CAGCCCCAGCAACGGCACACGCAAAGTTTTTTCCACTGCCATATGGTGGGATGGGTGTTGCGCATCTATAGCGGTTGCCGTGAACTTCATTCACAAGTAGTGCTTCATAGGCATAAGCTATAGGGTTGATATAGAGGATCCATTTGAACCAAGGGTGCCTAAACATGTGTTAGCATGGGAGATCCTTCAAGATATAGAGGATTTTGGGGGCTTATTTTAACTAACATATAGGAAGGCTGAAGGGTAAATCCAGTATATATCACAAGGGCAAGAATCATAACTCCAGCCAGAGCAAGAGCTTGAGGTATAGTCTTGGTTGCCGCAGCCAACGTACGGAATATAGCTGACATGGTAAGGATGGTGATGAAAGTAAACAGGAAGAAGATGAAGAACTTCGCT…	2	MG820765
1413 T. interdigitale	CAGCCCCAGCAACGGCACACGCAAAGTTTTTTCCACTGCCATATGGTGGGATGGGTGTTGCGCATCTATAGCGGTTGCCGTGAACTTCATTCACAAGTAGTGCTTCATAGGCATAAGCTATAGGGTTGATATAGAGGATCCATTTGAACCAAGGGTGCCTAAACATGTGTTAGCATGGGAGATCCTTCAAGATATAGAGGATTTTGGGGGCTTATTTTAACTAACATATAGGAAGGCTGAAGGGTAAATCCAGTATATATCACAAGGGCAAGAATCATAACTCCAGCCAGAGCAAGAGCTTGAGGTATAGTCTTGGTTGCCGCAGCCAACGTACGGAATATAGCTGACATGGTAAGGATGGTGATGAAAGTAAACAGGAAGAAGATGAAGAACTTCGCT…	2	MG820765
1446 T. interdigitale	CAGCCCCAGCAACGGCACACGCAAAGTTTTTTCCACTGCCATATGGTGGGATGGGTGTTGCGCATCTATAGCGGTTGCCGTGAACTTCATTCACAAGTAGTGCTTCATAGGCATAAGCTATAGGGTTGATATAGAGGATCCATTTGAACCAAGGGTGCCTAAACATGTGTTAGCATGGGAGATCCTTCAAGATATAGAGGATTTTGGGGGCTTATTTTAACTAACATATAGGAAGGCTGAAGGGTAAATCCAGTATATATCACAAGGGCAAGAATCATAACTCCAGCCAGAGCAAGAGCTTGAGGTATAGTCTTGGTTGCCGCAGCCAACGTACGGAATATAGCTGACATGGTAAGGATGGTGATGAAAGTAAACAGGAAGAAGATGAAGAACTTCGCT…	2	MG820765
1554 T. interdigitale	CAGCCCCAGCAACGGCACACGCAAAGTTTTTTCCACTGCCATATGGTGGGATGGGTGTTGCGCATCTATAGCGGTTGCCGTGAACTTCATTCACAAGTAGTGCTTCATAGGCATAAGCTATAGGGTTGATATAGAGGATCCATTTGAACCAAGGGTGCCTAAACATGTGTTAGCATGGGAGATCCTTCAAGATATAGAGGATTTTGGGGGCTTATTTTAACTAACATATAGGAAGGCTGAAGGGTAAATCCAGTATATATCACAAGGGCAAGAATCATAACTCCAGCCAGAGCAAGAGCTTGAGGTATAGTCTTGGTTGCCGCAGCCAACGTACGGAATATAGCTGACATGGTAAGGATGGTGATGAAAGTAAACAGGAAGAAGATGAAGAACTTCGCT…	2	MG820765
897 T. interdigitale	CAGCCCCAGCAACGGCACACGCAAAGTTTTTTCCACTGCCATATGGTGGGATGGGTGTTGCGCATCTATAGCGGTTGCCGTGAACTTCATTCACAAGTAGTGCTTCATAGGCATAAGCTATAGGGTTGATATAGAGGATCCATTTGAACCAAGGGTGCCTAAACATGTGTTAGCATGGGAGATCCTTCAAGATATAGAGGATTTTGGGGGCTTATTTTAACTAACATATAGGAAGGCTGAAGGGTAAATCCAGTATATATCACAAGGGCAAGAATCATAACTCCAGCCAGAGCAAGAGCTTGAGGTATAGTCTTGGTTGCCGCAGCCAACGTACGGAATATAGCTGACATGGTAAGGATGGTGATGAAAGTAAACAGGAAGAAGATGAAGAACTTCGCT…	2	MG820765
1461 T. interdigitale	CAGCCCCAGCAACGGCACACGCAAAGTTTTTTCCACTGCCATATGGTGGGATGGGTGTTGCGCATCTATAGCGGTTGCCGTGAACTTCATTCACAAGTAGTGCTTCATAGGCATAAGCTATAGGGTTGATATAGAGGATCCATTTGAACCAAGGGTGCCTAAACATGTGTTAGCATGGGAGATCCTTCAAGATATAGAGGATTTTGGGGGCTTATTTTAACTAACATATAGGAAGGCTGAAGGGTAAATCCAGTATATATCACAAGGGCAAGAATCATAACTCCAGCCAGAGCAAGAGCTTGAGGTATAGTCTTGGTTGCCGCAGCCAACGTACGGAATATAGCTGACATGGTAAGGATGGTGATGAAAGTAAACAGGAAGAAGATGAAGAACTTCGCT…	2	MG820765
1467 T. interdigitale	CAGCCCCAGCAACGGCACACGCAAAGTTTTTTCCACTGCCATATGGTGGGATGGGTGTTGCGCATCTATAGCGGTTGCCGTGAACTTCATTCACAAGTAGTGCTTCATAGGCATAAGCTATAGGGTTGATATAGAGGATCCATTTGAACCAAGGGTGCCTAAACATGTGTTAGCATGGGAGATCCTTCAAGATATAGAGGATTTTGGGGGCTTATTTTAACTAACATATAGGAAGGCTGAAGGGTAAATCCAGTATATATCACAAGGGCAAGAATCATAACTCCAGCCAGAGCAAGAGCTTGAGGTATAGTCTTGGTTGCCGCAGCCAACGTACGGAATATAGCTGACATGGTAAGGATGGTGATGAAAGTAAACAGGAAGAAGATGAAGAACTTCGCT…	2	MG820765
1445 T. interdigitale	-	-	-
1447 T. interdigitale	CAGCCCCAGCAACGGCACATGCAAAGTTTTTTCCACCGCCGTATGGTGGGACGGGCGTTGCACATCTATAGCGGTTGCCATGAACTTCATTCACGAGTAATGCTTCATAGGCATAGGCTATAGGATTGATATAGAGTATCCATTTGAACCACGGGTGCCTGATCGTGTGTTAGCTTGTGTGTTTCCTCGAGGTATGGGGGATTTTGTGGGGGTTATTTTAACTAACATATAGGAAGGCTGCAGAGCAAATCCAGTATATATCACAAGAGCAAGAATCATGACTCCAGCCAGAGCAAGAGCTTGAGGTATAGTCTTGGTTGCCGCTGCCAATGTGCGAAATATAGCTGACATGGTAAGGATGGTGATGAAAGTAAACAGGAAGAAGATGAAAAACTTCGC…	1	MG820764
T. interdigitale MR816	CAGCCCCAGCAACGGCACACGCAAAGTTTTTTCCACTGCCATATGGTGGGATGGGTGTTGCGCATCTATAGCGGTTGCCGTGAACTTCATTCACAAGTAGTGCTTCATAGGCATAAGCTATAGGGTTGATATAGAGGATCCATTTGAACCAAGGGTGCCTAAACATGTGTTAGCATGGGAGATCCTTCAAGATATAGAGGATTTTGGGGGCTTATTTTAACTAACATATAGGAAGGCTGAAGGGTAAATCCAGTATATATCACAAGGGCAAGAATCATAACTCCAGCCAGAGCAAGAGCTTGAGGTATAGTCTTGGTTGCCGCAGCCAACGTACGGAATATAGCTGACATGGTAAGGATGGTGATGAAAGTAAACAGGAAGAAGATGAAGAACTTCGCT…	2	MG820765
T. interdigitale H6	CAGCCCCAGCAACGGCACACGCAAAGTTTTTTCCACTGCCATATGGTGGGATGGGTGTTGCGCATCTATAGCGGTTGCCGTGAACTTCATTCACAAGTAGTGCTTCATAGGCATAAGCTATAGGGTTGATATAGAGGATCCATTTGAACCAAGGGTGCCTAAACATGTGTTAGCATGGGAGATCCTTCAAGATATAGAGGATTTTGGGGGCTTATTTTAACTAACATATAGGAAGGCTGAAGGGTAAATCCAGTATATATCACAAGGGCAAGAATCATAACTCCAGCCAGAGCAAGAGCTTGAGGTATAGTCTTGGTTGCCGCAGCCAACGTACGGAATATAGCTGACATGGTAAGGATGGTGATGAAAGTAAACAGGAAGAAGATGAAGAACTTCGCT…	2	MG820765
T. equinum CBS 127.97	CAGCCCCAGCAACGGCACACGCAAAGTTTGTTCCACTGCCATATGGTGGGATGGGTGTTGCACATCTATAGCGGTTGCCGTGAACTTCATTCACAAGTAGTGCTTCATAGGCATAAGCTATAGGGTTGATATAGAGGATCCATTTGAACCAAGGGTGCCTAAACATGTGTTAGCATGGGAGATCCTTCAAGATATAGAGGATTTTGGGGGCTTATTTTAACTAACATATAGGAAGGCTGAAGGGTAAATCCAGTATATATCACAAGGGCAAGAATCATAACTCCAGCCAGAGCAAGAGCTTGAGGTATAGTCTTCGTTGCCGCAGCCAACGTACGGAATATAGCTGACATGGTAAGGATGGTGATGAAAGTAAACAGGAAGAAGATGAAGAACTTCGCT…	5	MG820768
T. tonsurans CBS 112818	CAGCCCCAGCAACGGCACACGCAAAGTTTGTTCCACTGCCATATGGTGGGATGGGTGTTGCACATCTATAGCGGTTGCCGTGAACTTCATTCACAAGTAGTGCTTCATAGGCATAAGCTATAGGGTTGATATAGAGGATCCATTTGAACCAAGGGTGCCTAAACATGTGTTAGCATGGGAGATCCTTCAAGATATAGAGGATTTTGGGGGCTTATTTTAACTAACATATAGGAAGGCTGAAGGGTAAATCCAGTATATATCACAAGGGCAAGAATCATAACTCCAGCCAGAGCAAGAGCTTGAGGTATAGTCTTCGTTGCCGCAGCCAACGTACGGAATATAGCTGACATGGTAAGGATGGTGATGAAAGTAAACAGGAAGAAGATGAAGAACTTCGCT…	5	MG820768
M. gypseum CBS 118893	CAGCCCCGGCAACAGGACATGCAAAGTTTTCCCCACTACCGTATGGAGGGACAGGCGTAGCACATGTATAGCTGTTGCCATGGACTTCATTTGTGAGTAATGCTTCGTAGGCGTACGCTATAGGGTTGATATAGCGGATCCATTTGAACCATGGGTGCCTAAATGTTTGTTAGAATGCGAGGCTTCTACCGGTATGGAGAATCTAGGGAGGGTTATTTGACTCACATGTAGGAAGGCTGTATGGTAAATCCAGTATATATCACAAGAGCAAGTATCATGACTCCAGCCAAGGCAAGAGCTTGTGGTATAGTTTTGGTCGCGGCAGCCAACGTGCGAAATATAGCCGACATGGCAAGGATGGTAATGAAAGTGAACAGGAAGAAGATGAAAAACTTTGAT…	6	MG820769
M. canis CBS 113480	CAGCTCCAGCAACAGGGCATGCAAAATTATTTCCACTCCCGTATGGAGGAACGGGGGTAGCACATGTATAGCGGTTGCCGTGGACTTCATTCACGAGTAATGATTCATAAGCGTATGCAATGGGATTGATATAACGAATCCACTTAAACCAAGGATGCCTATAACGTGGGTTAGCATATAGAGCCTTTCGAGTTATAAGGAACTGGTCGATCTAACATATAAGCAGGTTGGAGCGTGAACCCAGTGTATATAACAAGAGCAAGTATCATAACTCCGGCCATAGCAAGAGCTTGGGATATACTCTTGGTCGCTGCAGCCAATGTGCGAAATATAGCCGACATAACGAGAATTGTGAGAAACGTAAACAGGAAGAAGATGAAAAACTTTGCTGCAGACCTC…	7	MG820770
A. benhamiae CBS 112371	CAGCGCCAGCAACGGCACATGCAAAGTTTTTTCCACTGCCGTACGGTGGTACGGGCGTTGCACATCTATAGCGGTTGCCGTGAACTTCATTCACAAGTAATGCTTCATAGGCATAAGCTATAGGGTTGATATAGAGAATCCATTTGAACCAAGGGTGCCTAAACATGTGTTAGCCTGGGAGATGCTTCGAGATATGGAGGATTTTGGGAGGTTATTTCAACTAACATATAGGAAGGCTGCAGGGTAAATCCAGTATATATCACTAGAGCAAGAATCATGACTCCAGCCAGAGCAAGAGCTTGAGGTATAGTCTTGGTTGCCGCAGCCAACGTGCGAAATATAGCCGACATGGTAAGGATGGTGATGAAAGTAAACAGGAAGAAGATGAAAAACTTCGCT…	8	MG820771
T. verrucosum HKI 0517	CAGCGCCAGCAACGGCACATGCAAAGTTTTTTCCACTGCCGTACGGTGGTACGGGTGTTCCACATCTATAGCGGTTGCCGTGAACTTCATTCACAAGTAATGCTTCATAGGCATAAGCTATAGGGTTGATATAGAGAATCCATTTGAACCAAGGGTGCCTAAACATGTATTAGCCTGGGAGATGCTTCGAGATATGGAGGATTTTGGGAGGTTATTTTAACTAACATATAGGAAGGCTGCAGGGTAAATCCAGTATATATCACAAGAGCAAGAATCATGACTCCAGCCAGAGCAAGAGCTTGAGGTATAGTCTTGGTTGCCGCAGCCAACGTGCGAAATATAGCCGACATGGTAAGGATGGTGATGAAAGTAAACAGGAAGAAGATGAAAAACTTCGCT…	9	MG820772

## Sheet: IR
Strain	Sequence IR	Genotype	Accession
1167 T. rubrum	TTTGGTACTCGCGGGTGAGCTAGAATTCGGGATTTCCCGTTAGCATGGCCGTTAATGGGTCTGTCATGATACATCAGATACTTACTCGCTTGGTGGCGGCTTTGGTGGCCATGATGCGCGGTATCTCTGGCTGGTCGGGCTGTCTCTTTCGCAGTAAGAGTAGTAGTTTAAGGGGCGTCCTCAAGAGACGAAAAACGCGAGCAGCGTTGAGAATTGTCAACCCGGAGGAGCCTGCACTGCAGCCGACGAAGCTCCTGTCAACTAGTCCGCCGGGGACAAAGCACTAGTATAAGGGGAATGAAAGCGCCGATGCCGCTGCTGATGCTTGATGCTTGATGCTGATGCCGAAAGAGAAGAAGATGAAGATCTTTCGATGTTTTCGATGCTTTTTCGCTGCTT…	1	MG820773
1168 T. rubrum	TTTGGTACTCGCGGGTGAGCTAGAATTCGGGATTTCCCGTTAGCATGGCCGTTAATGGGTCTGTCATGATACATCAGATACTTACTCGCTTGGTGGCGGCTTTGGTGGCCATGATGCGCGGTATCTCTGGCTGGTCGGGCTGTCTCTTTCGCAGTAAGAGTAGTAGTTTAAGGGGCGTCCTCAAGAGACGAAAAACGCGAGCAGCGTTGAGAATTGTCAACCCGGAGGAGCCTGCACTGCAGCCGACGAAGCTCCTGTCAACTAGTCCGCCGGGGACAAAGCACTAGTATAAGGGGAATGAAAGCGCCGATGCCGCTGCTGATGCTTGATGCTTGATGCTGATGCCGAAAGAGAAGAAGATGAAGATCTTTCGATGTTTTCGATGCTTTTTCGCTGCTT…	1	MG820773
1170 T. rubrum	TTTGGTACTCGCGGGTGAGCTAGAATTCGGGATTTCCCGTTAGCATGGCCGTTAATGGGTCTGTCATGATACATCAGATACTTACTCGCTTGGTGGCGGCTTTGGTGGCCATGATGCGCGGTATCTCTGGCTGGTCGGGCTGTCTCTTTCGCAGTAAGAGTAGTAGTTTAAGGGGCGTCCTCAAGAGACGAAAAACGCGAGCAGCGTTGAGAATTGTCAACCCGGAGGAGCCTGCACTGCAGCCGACGAAGCTCCTGTCAACTAGTCCGCCGGGGACAAAGCACTAGTATAAGGGGAATGAAAGCGCCGATGCCGCTGCTGATGCTTGATGCTTGATGCTGATGCCGAAAGAGAAGAAGATGAAGATCTTTCGATGTTTTCGATGCTTTTTCGCTGCTT…	1	MG820773
1171 T. rubrum	TTTGGTACTCGCGGGTGAGCTAGAATTCGGGATTTCCCGTTAGCATGGCCGTTAATGGGTCTGTCATGATACATCAGATACTTACTCGCTTGGTGGCGGCTTTGGTGGCCATGATGCGCGGTATCTCTGGCTGGTCGGGCTGTCTCTTTCGCAGTAAGAGTAGTAGTTTAAGGGGCGTCCTCAAGAGACGAAAAACGCGAGCAGCGTTGAGAATTGTCAACCCGGAGGAGCCTGCACTGCAGCCGACGAAGCTCCTGTCAACTAGTCCGCCGGGGACAAAGCACTAGTATAAGGGGAATGAAAGCGCCGATGCCGCTGCTGATGCTTGATGCTTGATGCTGATGCCGAAAGAGAAGAAGATGAAGATCTTTCGATGTTTTCGATGCTTTTTCGCTGCTT…	1	MG820773
1172 T. rubrum	TTTGGTACTCGCGGGTGAGCTAGAATTCGGGATTTCCCGTTAGCATGGCCGTTAATGGGTCTGTCATGATACATCAGATACTTACTCGCTTGGTGGCGGCTTTGGTGGCCATGATGCGCGGTATCTCTGGCTGGTCGGGCTGTCTCTTTCGCAGTAAGAGTAGTAGTTTAAGGGGCGTCCTCAAGAGACGAAAAACGCGAGCAGCGTTGAGAATTGTCAACCCGGAGGAGCCTGCACTGCAGCCGACGAAGCTCCTGTCAACTAGTCCGCCGGGGACAAAGCACTAGTATAAGGGGAATGAAAGCGCCGATGCCGCTGCTGATGCTTGATGCTTGATGCTGATGCCGAAAGAGAAGAAGATGAAGATCTTTCGATGTTTTCGATGCTTTTTCGCTGCTT…	1	MG820773
1173 T. rubrum	TTTGGTACTCGCGGGTGAGCTAGAATTCGGGATTTCCCGTTAGCATGGCCGTTAATGGGTCTGTCATGATACATCAGATACTTACTCGCTTGGTGGCGGCTTTGGTGGCCATGATGCGCGGTATCTCTGGCTGGTCGGGCTGTCTCTTTCGCAGTAAGAGTAGTAGTTTAAGGGGCGTCCTCAAGAGACGAAAAACGCGAGCAGCGTTGAGAATTGTCAACCCGGAGGAGCCTGCACTGCAGCCGACGAAGCTCCTGTCAACTAGTCCGCCGGGGACAAAGCACTAGTATAAGGGGAATGAAAGCGCCGATGCCGCTGCTGATGCTTGATGCTTGATGCTGATGCCGAAAGAGAAGAAGATGAAGATCTTTCGATGTTTTCGATGCTTTTTCGCTGCTT…	1	MG820773
1175 T. rubrum	TTTGGTACTCGCGGGTGAGCTAGAATTCGGGATTTCCCGTTAGCATGGCCGTTAATGGGTCTGTCATGATACATCAGATACTTACTCGCTTGGTGGCGGCTTTGGTGGCCATGATGCGCGGTATCTCTGGCTGGTCGGGCTGTCTCTTTCGCAGTAAGAGTAGTAGTTTAAGGGGCGTCCTCAAGAGACGAAAAACGCGAGCAGCGTTGAGAATTGTCAACCCGGAGGAGCCTGCACTGCAGCCGACGAAGCTCCTGTCAACTAGTCCGCCGGGGACAAAGCACTAGTATAAGGGGAATGAAAGCGCCGATGCCGCTGCTGATGCTTGATGCTTGATGCTGATGCCGAAAGAGAAGAAGATGAAGATCTTTCGATGTTTTCGATGCTTTTTCGCTGCTT…	1	MG820773
1176 T. rubrum	TTTGGTACTCGCGGGTGAGCTAGAATTCGGGATTTCCCGTTAGCATGGCCGTTAATGGGTCTGTCATGATACATCAGATACTTACTCGCTTGGTGGCGGCTTTGGTGGCCATGATGCGCGGTATCTCTGGCTGGTCGGGCTGTCTCTTTCGCAGTAAGAGTAGTAGTTTAAGGGGCGTCCTCAAGAGACGAAAAACGCGAGCAGCGTTGAGAATTGTCAACCCGGAGGAGCCTGCACTGCAGCCGACGAAGCTCCTGTCAACTAGTCCGCCGGGGACAAAGCACTAGTATAAGGGGAATGAAAGCGCCGATGCCGCTGCTGATGCTTGATGCTTGATGCTGATGCCGAAAGAGAAGAAGATGAAGATCTTTCGATGTTTTCGATGCTTTTTCGCTGCTT…	1	MG820773
1178 T. rubrum	TTTGGTACTCGCGGGTGAGCTAGAATTCGGGATTTCCCGTTAGCATGGCCGTTAATGGGTCTGTCATGATACATCAGATACTTACTCGCTTGGTGGCGGCTTTGGTGGCCATGATGCGCGGTATCTCTGGCTGGTCGGGCTGTCTCTTTCGCAGTAAGAGTAGTAGTTTAAGGGGCGTCCTCAAGAGACGAAAAACGCGAGCAGCGTTGAGAATTGTCAACCCGGAGGAGCCTGCACTGCAGCCGACGAAGCTCCTGTCAACTAGTCCGCCGGGGACAAAGCACTAGTATAAGGGGAATGAAAGCGCCGATGCCGCTGCTGATGCTTGATGCTTGATGCTGATGCCGAAAGAGAAGAAGATGAAGATCTTTCGATGTTTTCGATGCTTTTTCGCTGCTT…	1	MG820773
1179 T. rubrum	TTTGGTACTCGCGGGTGAGCTAGAATTCGGGATTTCCCGTTAGCATGGCCGTTAATGGGTCTGTCATGATACATCAGATACTTACTCGCTTGGTGGCGGCTTTGGTGGCCATGATGCGCGGTATCTCTGGCTGGTCGGGCTGTCTCTTTCGCAGTAAGAGTAGTAGTTTAAGGGGCGTCCTCAAGAGACGAAAAACGCGAGCAGCGTTGAGAATTGTCAACCCGGAGGAGCCTGCACTGCAGCCGACGAAGCTCCTGTCAACTAGTCCGCCGGGGACAAAGCACTAGTATAAGGGGAATGAAAGCGCCGATGCCGCTGCTGATGCTTGATGCTTGATGCTGATGCCGAAAGAGAAGAAGATGAAGATCTTTCGATGTTTTCGATGCTTTTTCGCTGCTT…	1	MG820773
1180 T. rubrum	TTTGGTACTCGCGGGTGAGCTAGAATTCGGGATTTCCCGTTAGCATGGCCGTTAATGGGTCTGTCATGATACATCAGATACTTACTCGCTTGGTGGCGGCTTTGGTGGCCATGATGCGCGGTATCTCTGGCTGGTCGGGCTGTCTCTTTCGCAGTAAGAGTAGTAGTTTAAGGGGCGTCCTCAAGAGACGAAAAACGCGAGCAGCGTTGAGAATTGTCAACCCGGAGGAGCCTGCACTGCAGCCGACGAAGCTCCTGTCAACTAGTCCGCCGGGGACAAAGCACTAGTATAAGGGGAATGAAAGCGCCGATGCCGCTGCTGATGCTTGATGCTTGATGCTGATGCCGAAAGAGAAGAAGATGAAGATCTTTCGATGTTTTCGATGCTTTTTCGCTGCTT…	1	MG820773
1181 T. rubrum	TTTGGTACTCGCGGGTGAGCTAGAATTCGGGATTTCCCGTTAGCATGGCCGTTAATGGGTCTGTCATGATACATCAGATACTTACTCGCTTGGTGGCGGCTTTGGTGGCCATGATGCGCGGTATCTCTGGCTGGTCGGGCTGTCTCTTTCGCAGTAAGAGTAGTAGTTTAAGGGGCGTCCTCAAGAGACGAAAAACGCGAGCAGCGTTGAGAATTGTCAACCCGGAGGAGCCTGCACTGCAGCCGACGAAGCTCCTGTCAACTAGTCCGCCGGGGACAAAGCACTAGTATAAGGGGAATGAAAGCGCCGATGCCGCTGCTGATGCTTGATGCTTGATGCTGATGCCGAAAGAGAAGAAGATGAAGATCTTTCGATGTTTTCGATGCTTTTTCGCTGCTT…	1	MG820773
1182 T. rubrum	TTTGGTACTCGCGGGTGAGCTAGAATTCGGGATTTCCCGTTAGCATGGCCGTTAATGGGTCTGTCATGATACATCAGATACTTACTCGCTTGGTGGCGGCTTTGGTGGCCATGATGCGCGGTATCTCTGGCTGGTCGGGCTGTCTCTTTCGCAGTAAGAGTAGTAGTTTAAGGGGCGTCCTCAAGAGACGAAAAACGCGAGCAGCGTTGAGAATTGTCAACCCGGAGGAGCCTGCACTGCAGCCGACGAAGCTCCTGTCAACTAGTCCGCCGGGGACAAAGCACTAGTATAAGGGGAATGAAAGCGCCGATGCCGCTGCTGATGCTTGATGCTTGATGCTGATGCCGAAAGAGAAGAAGATGAAGATCTTTCGATGTTTTCGATGCTTTTTCGCTGCTT…	1	MG820773
1183 T. rubrum	TTTGGTACTCGCGGGTGAGCTAGAATTCGGGATTTCCCGTTAGCATGGCCGTTAATGGGTCTGTCATGATACATCAGATACTTACTCGCTTGGTGGCGGCTTTGGTGGCCATGATGCGCGGTATCTCTGGCTGGTCGGGCTGTCTCTTTCGCAGTAAGAGTAGTAGTTTAAGGGGCGTCCTCAAGAGACGAAAAACGCGAGCAGCGTTGAGAATTGTCAACCCGGAGGAGCCTGCACTGCAGCCGACGAAGCTCCTGTCAACTAGTCCGCCGGGGACAAAGCACTAGTATAAGGGGAATGAAAGCGCCGATGCCGCTGCTGATGCTTGATGCTTGATGCTGATGCCGAAAGAGAAGAAGATGAAGATCTTTCGATGTTTTCGATGCTTTTTCGCTGCTT…	1	MG820773
1184 T. rubrum	TTTGGTACTCGCGGGTGAGCTAGAATTCGGGATTTCCCGTTAGCATGGCCGTTAATGGGTCTGTCATGATACATCAGATACTTACTCGCTTGGTGGCGGCTTTGGTGGCCATGATGCGCGGTATCTCTGGCTGGTCGGGCTGTCTCTTTCGCAGTAAGAGTAGTAGTTTAAGGGGCGTCCTCAAGAGACGAAAAACGCGAGCAGCGTTGAGAATTGTCAACCCGGAGGAGCCTGCACTGCAGCCGACGAAGCTCCTGTCAACTAGTCCGCCGGGGACAAAGCACTAGTATAAGGGGAATGAAAGCGCCGATGCCGCTGCTGATGCTTGATGCTTGATGCTGATGCCGAAAGAGAAGAAGATGAAGATCTTTCGATGTTTTCGATGCTTTTTCGCTGCTT…	1	MG820773
1185 T. rubrum	TTTGGTACTCGCGGGTGAGCTAGAATTCGGGATTTCCCGTTAGCATGGCCGTTAATGGGTCTGTCATGATACATCAGATACTTACTCGCTTGGTGGCGGCTTTGGTGGCCATGATGCGCGGTATCTCTGGCTGGTCGGGCTGTCTCTTTCGCAGTAAGAGTAGTAGTTTAAGGGGCGTCCTCAAGAGACGAAAAACGCGAGCAGCGTTGAGAATTGTCAACCCGGAGGAGCCTGCACTGCAGCCGACGAAGCTCCTGTCAACTAGTCCGCCGGGGACAAAGCACTAGTATAAGGGGAATGAAAGCGCCGATGCCGCTGCTGATGCTTGATGCTTGATGCTGATGCCGAAAGAGAAGAAGATGAAGATCTTTCGATGTTTTCGATGCTTTTTCGCTGCTT…	1	MG820773
1186 T. rubrum	TTTGGTACTCGCGGGTGAGCTAGAATTCGGGATTTCCCGTTAGCATGGCCGTTAATGGGTCTGTCATGATACATCAGATACTTACTCGCTTGGTGGCGGCTTTGGTGGCCATGATGCGCGGTATCTCTGGCTGGTCGGGCTGTCTCTTTCGCAGTAAGAGTAGTAGTTTAAGGGGCGTCCTCAAGAGACGAAAAACGCGAGCAGCGTTGAGAATTGTCAACCCGGAGGAGCCTGCACTGCAGCCGACGAAGCTCCTGTCAACTAGTCCGCCGGGGACAAAGCACTAGTATAAGGGGAATGAAAGCGCCGATGCCGCTGCTGATGCTTGATGCTTGATGCTGATGCCGAAAGAGAAGAAGATGAAGATCTTTCGATGTTTTCGATGCTTTTTCGCTGCTT…	1	MG820773
1187 T. rubrum	TTTGGTACTCGCGGGTGAGCTAGAATTCGGGATTTCCCGTTAGCATGGCCGTTAATGGGTCTGTCATGATACATCAGATACTTACTCGCTTGGTGGCGGCTTTGGTGGCCATGATGCGCGGTATCTCTGGCTGGTCGGGCTGTCTCTTTCGCAGTAAGAGTAGTAGTTTAAGGGGCGTCCTCAAGAGACGAAAAACGCGAGCAGCGTTGAGAATTGTCAACCCGGAGGAGCCTGCACTGCAGCCGACGAAGCTCCTGTCAACTAGTCCGCCGGGGACAAAGCACTAGTATAAGGGGAATGAAAGCGCCGATGCCGCTGCTGATGCTTGATGCTTGATGCTGATGCCGAAAGAGAAGAAGATGAAGATCTTTCGATGTTTTCGATGCTTTTTCGCTGCTT…	1	MG820773
1188 T. rubrum	TTTGGTACTCGCGGGTGAGCTAGAATTCGGGATTTCCCGTTAGCATGGCCGTTAATGGGTCTGTCATGATACATCAGATACTTACTCGCTTGGTGGCGGCTTTGGTGGCCATGATGCGCGGTATCTCTGGCTGGTCGGGCTGTCTCTTTCGCAGTAAGAGTAGTAGTTTAAGGGGCGTCCTCAAGAGACGAAAAACGCGAGCAGCGTTGAGAATTGTCAACCCGGAGGAGCCTGCACTGCAGCCGACGAAGCTCCTGTCAACTAGTCCGCCGGGGACAAAGCACTAGTATAAGGGGAATGAAAGCGCCGATGCCGCTGCTGATGCTTGATGCTTGATGCTGATGCCGAAAGAGAAGAAGATGAAGATCTTTCGATGTTTTCGATGCTTTTTCGCTGCTT…	1	MG820773
1227 T. rubrum	TTTGGTACTCGCGGGTGAGCTAGAATTCGGGATTTCCCGTTAGCATGGCCGTTAATGGGTCTGTCATGATACATCAGATACTTACTCGCTTGGTGGCGGCTTTGGTGGCCATGATGCGCGGTATCTCTGGCTGGTCGGGCTGTCTCTTTCGCAGTAAGAGTAGTAGTTTAAGGGGCGTCCTCAAGAGACGAAAAACGCGAGCAGCGTTGAGAATTGTCAACCCGGAGGAGCCTGCACTGCAGCCGACGAAGCTCCTGTCAACTAGTCCGCCGGGGACAAAGCACTAGTATAAGGGGAATGAAAGCGCCGATGCCGCTGCTGATGCTTGATGCTTGATGCTGATGCCGAAAGAGAAGAAGATGAAGATCTTTCGATGTTTTCGATGCTTTTTCGCTGCTT…	1	MG820773
1228 T. rubrum	TTTGGTACTCGCGGGTGAGCTAGAATTCGGGATTTCCCGTTAGCATGGCCGTTAATGGGTCTGTCATGATACATCAGATACTTACTCGCTTGGTGGCGGCTTTGGTGGCCATGATGCGCGGTATCTCTGGCTGGTCGGGCTGTCTCTTTCGCAGTAAGAGTAGTAGTTTAAGGGGCGTCCTCAAGAGACGAAAAACGCGAGCAGCGTTGAGAATTGTCAACCCGGAGGAGCCTGCACTGCAGCCGACGAAGCTCCTGTCAACTAGTCCGCCGGGGACAAAGCACTAGTATAAGGGGAATGAAAGCGCCGATGCCGCTGCTGATGCTTGATGCTTGATGCTGATGCCGAAAGAGAAGAAGATGAAGATCTTTCGATGTTTTCGATGCTTTTTCGCTGCTT…	1	MG820773
1229 T. rubrum	TTTGGTACTCGCGGGTGAGCTAGAATTCGGGATTTCCCGTTAGCATGGCCGTTAATGGGTCTGTCATGATACATCAGATACTTACTCGCTTGGTGGCGGCTTTGGTGGCCATGATGCGCGGTATCTCTGGCTGGTCGGGCTGTCTCTTTCGCAGTAAGAGTAGTAGTTTAAGGGGCGTCCTCAAGAGACGAAAAACGCGAGCAGCGTTGAGAATTGTCAACCCGGAGGAGCCTGCACTGCAGCCGACGAAGCTCCTGTCAACTAGTCCGCCGGGGACAAAGCACTAGTATAAGGGGAATGAAAGCGCCGATGCCGCTGCTGATGCTTGATGCTTGATGCTGATGCCGAAAGAGAAGAAGATGAAGATCTTTCGATGTTTTCGATGCTTTTTCGCTGCTT…	1	MG820773
1232 T. rubrum	TTTGGTACTCGCGGGTGAGCTAGAATTCGGGATTTCCCGTTAGCATGGCCGTTAATGGGTCTGTCATGATACATCAGATACTTACTCGCTTGGTGGCGGCTTTGGTGGCCATGATGCGCGGTATCTCTGGCTGGTCGGGCTGTCTCTTTCGCAGTAAGAGTAGTAGTTTAAGGGGCGTCCTCAAGAGACGAAAAACGCGAGCAGCGTTGAGAATTGTCAACCCGGAGGAGCCTGCACTGCAGCCGACGAAGCTCCTGTCAACTAGTCCGCCGGGGACAAAGCACTAGTATAAGGGGAATGAAAGCGCCGATGCCGCTGCTGATGCTTGATGCTTGATGCTGATGCCGAAAGAGAAGAAGATGAAGATCTTTCGATGTTTTCGATGCTTTTTCGCTGCTT…	1	MG820773
1237 T. rubrum	TTTGGTACTCGCGGGTGAGCTAGAATTCGGGATTTCCCGTTAGCATGGCCGTTAATGGGTCTGTCATGATACATCAGATACTTACTCGCTTGGTGGCGGCTTTGGTGGCCATGATGCGCGGTATCTCTGGCTGGTCGGGCTGTCTCTTTCGCAGTAAGAGTAGTAGTTTAAGGGGCGTCCTCAAGAGACGAAAAACGCGAGCAGCGTTGAGAATTGTCAACCCGGAGGAGCCTGCACTGCAGCCGACGAAGCTCCTGTCAACTAGTCCGCCGGGGACAAAGCACTAGTATAAGGGGAATGAAAGCGCCGATGCCGCTGCTGATGCTTGATGCTTGATGCTGATGCCGAAAGAGAAGAAGATGAAGATCTTTCGATGTTTTCGATGCTTTTTCGCTGCTT…	1	MG820773
1240 T. rubrum	TTTGGTACTCGCGGGTGAGCTAGAATTCGGGATTTCCCGTTAGCATGGCCGTTAATGGGTCTGTCATGATACATCAGATACTTACTCGCTTGGTGGCGGCTTTGGTGGCCATGATGCGCGGTATCTCTGGCTGGTCGGGCTGTCTCTTTCGCAGTAAGAGTAGTAGTTTAAGGGGCGTCCTCAAGAGACGAAAAACGCGAGCAGCGTTGAGAATTGTCAACCCGGAGGAGCCTGCACTGCAGCCGACGAAGCTCCTGTCAACTAGTCCGCCGGGGACAAAGCACTAGTATAAGGGGAATGAAAGCGCCGATGCCGCTGCTGATGCTTGATGCTTGATGCTGATGCCGAAAGAGAAGAAGATGAAGATCTTTCGATGTTTTCGATGCTTTTTCGCTGCTT…	1	MG820773
1251 T. rubrum	TTTGGTACTCGCGGGTGAGCTAGAATTCGGGATTTCCCGTTAGCATGGCCGTTAATGGGTCTGTCATGATACATCAGATACTTACTCGCTTGGTGGCGGCTTTGGTGGCCATGATGCGCGGTATCTCTGGCTGGTCGGGCTGTCTCTTTCGCAGTAAGAGTAGTAGTTTAAGGGGCGTCCTCAAGAGACGAAAAACGCGAGCAGCGTTGAGAATTGTCAACCCGGAGGAGCCTGCACTGCAGCCGACGAAGCTCCTGTCAACTAGTCCGCCGGGGACAAAGCACTAGTATAAGGGGAATGAAAGCGCCGATGCCGCTGCTGATGCTTGATGCTTGATGCTGATGCCGAAAGAGAAGAAGATGAAGATCTTTCGATGTTTTCGATGCTTTTTCGCTGCTT…	1	MG820773
1272 T. rubrum	TTTGGTACTCGCGGGTGAGCTAGAATTCGGGATTTCCCGTTAGCATGGCCGTTAATGGGTCTGTCATGATACATCAGATACTTACTCGCTTGGTGGCGGCTTTGGTGGCCATGATGCGCGGTATCTCTGGCTGGTCGGGCTGTCTCTTTCGCAGTAAGAGTAGTAGTTTAAGGGGCGTCCTCAAGAGACGAAAAACGCGAGCAGCGTTGAGAATTGTCAACCCGGAGGAGCCTGCACTGCAGCCGACGAAGCTCCTGTCAACTAGTCCGCCGGGGACAAAGCACTAGTATAAGGGGAATGAAAGCGCCGATGCCGCTGCTGATGCTTGATGCTTGATGCTGATGCCGAAAGAGAAGAAGATGAAGATCTTTCGATGTTTTCGATGCTTTTTCGCTGCTT…	1	MG820773
1279 T. rubrum	TTTGGTACTCGCGGGTGAGCTAGAATTCGGGATTTCCCGTTAGCATGGCCGTTAATGGGTCTGTCATGATACATCAGATACTTACTCGCTTGGTGGCGGCTTTGGTGGCCATGATGCGCGGTATCTCTGGCTGGTCGGGCTGTCTCTTTCGCAGTAAGAGTAGTAGTTTAAGGGGCGTCCTCAAGAGACGAAAAACGCGAGCAGCGTTGAGAATTGTCAACCCGGAGGAGCCTGCACTGCAGCCGACGAAGCTCCTGTCAACTAGTCCGCCGGGGACAAAGCACTAGTATAAGGGGAATGAAAGCGCCGATGCCGCTGCTGATGCTTGATGCTTGATGCTGATGCCGAAAGAGAAGAAGATGAAGATCTTTCGATGTTTTCGATGCTTTTTCGCTGCTT…	1	MG820773
1398 T. rubrum	TTTGGTACTCGCGGGTGAGCTAGAATTCGGGATTTCCCGTTAGCATGGCCGTTAATGGGTCTGTCATGATACATCAGATACTTACTCGCTTGGTGGCGGCTTTGGTGGCCATGATGCGCGGTATCTCTGGCTGGTCGGGCTGTCTCTTTCGCAGTAAGAGTAGTAGTTTAAGGGGCGTCCTCAAGAGACGAAAAACGCGAGCAGCGTTGAGAATTGTCAACCCGGAGGAGCCTGCACTGCAGCCGACGAAGCTCCTGTCAACTAGTCCGCCGGGGACAAAGCACTAGTATAAGGGGAATGAAAGCGCCGATGCCGCTGCTGATGCTTGATGCTTGATGCTGATGCCGAAAGAGAAGAAGATGAAGATCTTTCGATGTTTTCGATGCTTTTTCGCTGCTT…	1	MG820773
1399 T. rubrum	TTTGGTACTCGCGGGTGAGCTAGAATTCGGGATTTCCCGTTAGCATGGCCGTTAATGGGTCTGTCATGATACATCAGATACTTACTCGCTTGGTGGCGGCTTTGGTGGCCATGATGCGCGGTATCTCTGGCTGGTCGGGCTGTCTCTTTCGCAGTAAGAGTAGTAGTTTAAGGGGCGTCCTCAAGAGACGAAAAACGCGAGCAGCGTTGAGAATTGTCAACCCGGAGGAGCCTGCACTGCAGCCGACGAAGCTCCTGTCAACTAGTCCGCCGGGGACAAAGCACTAGTATAAGGGGAATGAAAGCGCCGATGCCGCTGCTGATGCTTGATGCTTGATGCTGATGCCGAAAGAGAAGAAGATGAAGATCTTTCGATGTTTTCGATGCTTTTTCGCTGCTT…	1	MG820773
1401 T. rubrum	TTTGGTACTCGCGGGTGAGCTAGAATTCGGGATTTCCCGTTAGCATGGCCGTTAATGGGTCTGTCATGATACATCAGATACTTACTCGCTTGGTGGCGGCTTTGGTGGCCATGATGCGCGGTATCTCTGGCTGGTCGGGCTGTCTCTTTCGCAGTAAGAGTAGTAGTTTAAGGGGCGTCCTCAAGAGACGAAAAACGCGAGCAGCGTTGAGAATTGTCAACCCGGAGGAGCCTGCACTGCAGCCGACGAAGCTCCTGTCAACTAGTCCGCCGGGGACAAAGCACTAGTATAAGGGGAATGAAAGCGCCGATGCCGCTGCTGATGCTTGATGCTTGATGCTGATGCCGAAAGAGAAGAAGATGAAGATCTTTCGATGTTTTCGATGCTTTTTCGCTGCTT…	1	MG820773
1441 T. rubrum	TTTGGTACTCGCGGGTGAGCTAGAATTCGGGATTTCCCGTTAGCATGGCCGTTAATGGGTCTGTCATGATACATCAGATACTTACTCGCTTGGTGGCGGCTTTGGTGGCCATGATGCGCGGTATCTCTGGCTGGTCGGGCTGTCTCTTTCGCAGTAAGAGTAGTAGTTTAAGGGGCGTCCTCAAGAGACGAAAAACGCGAGCAGCGTTGAGAATTGTCAACCCGGAGGAGCCTGCACTGCAGCCGACGAAGCTCCTGTCAACTAGTCCGCCGGGGACAAAGCACTAGTATAAGGGGAATGAAAGCGCCGATGCCGCTGCTGATGCTTGATGCTTGATGCTGATGCCGAAAGAGAAGAAGATGAAGATCTTTCGATGTTTTCGATGCTTTTTCGCTGCTT…	1	MG820773
1443 T. rubrum	TTTGGTACTCGCGGGTGAGCTAGAATTCGGGATTTCCCGTTAGCATGGCCGTTAATGGGTCTGTCATGATACATCAGATACTTACTCGCTTGGTGGCGGCTTTGGTGGCCATGATGCGCGGTATCTCTGGCTGGTCGGGCTGTCTCTTTCGCAGTAAGAGTAGTAGTTTAAGGGGCGTCCTCAAGAGACGAAAAACGCGAGCAGCGTTGAGAATTGTCAACCCGGAGGAGCCTGCACTGCAGCCGACGAAGCTCCTGTCAACTAGTCCGCCGGGGACAAAGCACTAGTATAAGGGGAATGAAAGCGCCGATGCCGCTGCTGATGCTTGATGCTTGATGCTGATGCCGAAAGAGAAGAAGATGAAGATCTTTCGATGTTTTCGATGCTTTTTCGCTGCTT…	1	MG820773
1444 T. rubrum	TTTGGTACTCGCGGGTGAGCTAGAATTCGGGATTTCCCGTTAGCATGGCCGTTAATGGGTCTGTCATGATACATCAGATACTTACTCGCTTGGTGGCGGCTTTGGTGGCCATGATGCGCGGTATCTCTGGCTGGTCGGGCTGTCTCTTTCGCAGTAAGAGTAGTAGTTTAAGGGGCGTCCTCAAGAGACGAAAAACGCGAGCAGCGTTGAGAATTGTCAACCCGGAGGAGCCTGCACTGCAGCCGACGAAGCTCCTGTCAACTAGTCCGCCGGGGACAAAGCACTAGTATAAGGGGAATGAAAGCGCCGATGCCGCTGCTGATGCTTGATGCTTGATGCTGATGCCGAAAGAGAAGAAGATGAAGATCTTTCGATGTTTTCGATGCTTTTTCGCTGCTT…	1	MG820773
1450 T. rubrum	TTTGGTACTCGCGGGTGAGCTAGAATTCGGGATTTCCCGTTAGCATGGCCGTTAATGGGTCTGTCATGATACATCAGATACTTACTCGCTTGGTGGCGGCTTTGGTGGCCATGATGCGCGGTATCTCTGGCTGGTCGGGCTGTCTCTTTCGCAGTAAGAGTAGTAGTTTAAGGGGCGTCCTCAAGAGACGAAAAACGCGAGCAGCGTTGAGAATTGTCAACCCGGAGGAGCCTGCACTGCAGCCGACGAAGCTCCTGTCAACTAGTCCGCCGGGGACAAAGCACTAGTATAAGGGGAATGAAAGCGCCGATGCCGCTGCTGATGCTTGATGCTTGATGCTGATGCCGAAAGAGAAGAAGATGAAGATCTTTCGATGTTTTCGATGCTTTTTCGCTGCTT…	1	MG820773
1451 T. rubrum	TTTGGTACTCGCGGGTGAGCTAGAATTCGGGATTTCCCGTTAGCATGGCCGTTAATGGGTCTGTCATGATACATCAGATACTTACTCGCTTGGTGGCGGCTTTGGTGGCCATGATGCGCGGTATCTCTGGCTGGTCGGGCTGTCTCTTTCGCAGTAAGAGTAGTAGTTTAAGGGGCGTCCTCAAGAGACGAAAAACGCGAGCAGCGTTGAGAATTGTCAACCCGGAGGAGCCTGCACTGCAGCCGACGAAGCTCCTGTCAACTAGTCCGCCGGGGACAAAGCACTAGTATAAGGGGAATGAAAGCGCCGATGCCGCTGCTGATGCTTGATGCTTGATGCTGATGCCGAAAGAGAAGAAGATGAAGATCTTTCGATGTTTTCGATGCTTTTTCGCTGCTT…	1	MG820773
1453 T. rubrum	TTTGGTACTCGCGGGTGAGCTAGAATTCGGGATTTCCCGTTAGCATGGCCGTTAATGGGTCTGTCATGATACATCAGATACTTACTCGCTTGGTGGCGGCTTTGGTGGCCATGATGCGCGGTATCTCTGGCTGGTCGGGCTGTCTCTTTCGCAGTAAGAGTAGTAGTTTAAGGGGCGTCCTCAAGAGACGAAAAACGCGAGCAGCGTTGAGAATTGTCAACCCGGAGGAGCCTGCACTGCAGCCGACGAAGCTCCTGTCAACTAGTCCGCCGGGGACAAAGCACTAGTATAAGGGGAATGAAAGCGCCGATGCCGCTGCTGATGCTTGATGCTTGATGCTGATGCCGAAAGAGAAGAAGATGAAGATCTTTCGATGTTTTCGATGCTTTTTCGCTGCTT…	1	MG820773
1454 T. rubrum	TTTGGTACTCGCGGGTGAGCTAGAATTCGGGATTTCCCGTTAGCATGGCCGTTAATGGGTCTGTCATGATACATCAGATACTTACTCGCTTGGTGGCGGCTTTGGTGGCCATGATGCGCGGTATCTCTGGCTGGTCGGGCTGTCTCTTTCGCAGTAAGAGTAGTAGTTTAAGGGGCGTCCTCAAGAGACGAAAAACGCGAGCAGCGTTGAGAATTGTCAACCCGGAGGAGCCTGCACTGCAGCCGACGAAGCTCCTGTCAACTAGTCCGCCGGGGACAAAGCACTAGTATAAGGGGAATGAAAGCGCCGATGCCGCTGCTGATGCTTGATGCTTGATGCTGATGCCGAAAGAGAAGAAGATGAAGATCTTTCGATGTTTTCGATGCTTTTTCGCTGCTT…	1	MG820773
1457 T. rubrum	TTTGGTACTCGCGGGTGAGCTAGAATTCGGGATTTCCCGTTAGCATGGCCGTTAATGGGTCTGTCATGATACATCAGATACTTACTCGCTTGGTGGCGGCTTTGGTGGCCATGATGCGCGGTATCTCTGGCTGGTCGGGCTGTCTCTTTCGCAGTAAGAGTAGTAGTTTAAGGGGCGTCCTCAAGAGACGAAAAACGCGAGCAGCGTTGAGAATTGTCAACCCGGAGGAGCCTGCACTGCAGCCGACGAAGCTCCTGTCAACTAGTCCGCCGGGGACAAAGCACTAGTATAAGGGGAATGAAAGCGCCGATGCCGCTGCTGATGCTTGATGCTTGATGCTGATGCCGAAAGAGAAGAAGATGAAGATCTTTCGATGTTTTCGATGCTTTTTCGCTGCTT…	1	MG820773
1460 T. rubrum	TTTGGTACTCGCGGGTGAGCTAGAATTCGGGATTTCCCGTTAGCATGGCCGTTAATGGGTCTGTCATGATACATCAGATACTTACTCGCTTGGTGGCGGCTTTGGTGGCCATGATGCGCGGTATCTCTGGCTGGTCGGGCTGTCTCTTTCGCAGTAAGAGTAGTAGTTTAAGGGGCGTCCTCAAGAGACGAAAAACGCGAGCAGCGTTGAGAATTGTCAACCCGGAGGAGCCTGCACTGCAGCCGACGAAGCTCCTGTCAACTAGTCCGCCGGGGACAAAGCACTAGTATAAGGGGAATGAAAGCGCCGATGCCGCTGCTGATGCTTGATGCTTGATGCTGATGCCGAAAGAGAAGAAGATGAAGATCTTTCGATGTTTTCGATGCTTTTTCGCTGCTT…	1	MG820773
1466 T. rubrum	TTTGGTACTCGCGGGTGAGCTAGAATTCGGGATTTCCCGTTAGCATGGCCGTTAATGGGTCTGTCATGATACATCAGATACTTACTCGCTTGGTGGCGGCTTTGGTGGCCATGATGCGCGGTATCTCTGGCTGGTCGGGCTGTCTCTTTCGCAGTAAGAGTAGTAGTTTAAGGGGCGTCCTCAAGAGACGAAAAACGCGAGCAGCGTTGAGAATTGTCAACCCGGAGGAGCCTGCACTGCAGCCGACGAAGCTCCTGTCAACTAGTCCGCCGGGGACAAAGCACTAGTATAAGGGGAATGAAAGCGCCGATGCCGCTGCTGATGCTTGATGCTTGATGCTGATGCCGAAAGAGAAGAAGATGAAGATCTTTCGATGTTTTCGATGCTTTTTCGCTGCTT…	1	MG820773
1468 T. rubrum	TTTGGTACTCGCGGGTGAGCTAGAATTCGGGATTTCCCGTTAGCATGGCCGTTAATGGGTCTGTCATGATACATCAGATACTTACTCGCTTGGTGGCGGCTTTGGTGGCCATGATGCGCGGTATCTCTGGCTGGTCGGGCTGTCTCTTTCGCAGTAAGAGTAGTAGTTTAAGGGGCGTCCTCAAGAGACGAAAAACGCGAGCAGCGTTGAGAATTGTCAACCCGGAGGAGCCTGCACTGCAGCCGACGAAGCTCCTGTCAACTAGTCCGCCGGGGACAAAGCACTAGTATAAGGGGAATGAAAGCGCCGATGCCGCTGCTGATGCTTGATGCTTGATGCTGATGCCGAAAGAGAAGAAGATGAAGATCTTTCGATGTTTTCGATGCTTTTTCGCTGCTT…	1	MG820773
1470 T. rubrum	TTTGGTACTCGCGGGTGAGCTAGAATTCGGGATTTCCCGTTAGCATGGCCGTTAATGGGTCTGTCATGATACATCAGATACTTACTCGCTTGGTGGCGGCTTTGGTGGCCATGATGCGCGGTATCTCTGGCTGGTCGGGCTGTCTCTTTCGCAGTAAGAGTAGTAGTTTAAGGGGCGTCCTCAAGAGACGAAAAACGCGAGCAGCGTTGAGAATTGTCAACCCGGAGGAGCCTGCACTGCAGCCGACGAAGCTCCTGTCAACTAGTCCGCCGGGGACAAAGCACTAGTATAAGGGGAATGAAAGCGCCGATGCCGCTGCTGATGCTTGATGCTTGATGCTGATGCCGAAAGAGAAGAAGATGAAGATCTTTCGATGTTTTCGATGCTTTTTCGCTGCTT…	1	MG820773
1471 T. rubrum	TTTGGTACTCGCGGGTGAGCTAGAATTCGGGATTTCCCGTTAGCATGGCCGTTAATGGGTCTGTCATGATACATCAGATACTTACTCGCTTGGTGGCGGCTTTGGTGGCCATGATGCGCGGTATCTCTGGCTGGTCGGGCTGTCTCTTTCGCAGTAAGAGTAGTAGTTTAAGGGGCGTCCTCAAGAGACGAAAAACGCGAGCAGCGTTGAGAATTGTCAACCCGGAGGAGCCTGCACTGCAGCCGACGAAGCTCCTGTCAACTAGTCCGCCGGGGACAAAGCACTAGTATAAGGGGAATGAAAGCGCCGATGCCGCTGCTGATGCTTGATGCTTGATGCTGATGCCGAAAGAGAAGAAGATGAAGATCTTTCGATGTTTTCGATGCTTTTTCGCTGCTT…	1	MG820773
1473 T. rubrum	TTTGGTACTCGCGGGTGAGCTAGAATTCGGGATTTCCCGTTAGCATGGCCGTTAATGGGTCTGTCATGATACATCAGATACTTACTCGCTTGGTGGCGGCTTTGGTGGCCATGATGCGCGGTATCTCTGGCTGGTCGGGCTGTCTCTTTCGCAGTAAGAGTAGTAGTTTAAGGGGCGTCCTCAAGAGACGAAAAACGCGAGCAGCGTTGAGAATTGTCAACCCGGAGGAGCCTGCACTGCAGCCGACGAAGCTCCTGTCAACTAGTCCGCCGGGGACAAAGCACTAGTATAAGGGGAATGAAAGCGCCGATGCCGCTGCTGATGCTTGATGCTTGATGCTGATGCCGAAAGAGAAGAAGATGAAGATCTTTCGATGTTTTCGATGCTTTTTCGCTGCTT…	1	MG820773
1474 T. rubrum	TTTGGTACTCGCGGGTGAGCTAGAATTCGGGATTTCCCGTTAGCATGGCCGTTAATGGGTCTGTCATGATACATCAGATACTTACTCGCTTGGTGGCGGCTTTGGTGGCCATGATGCGCGGTATCTCTGGCTGGTCGGGCTGTCTCTTTCGCAGTAAGAGTAGTAGTTTAAGGGGCGTCCTCAAGAGACGAAAAACGCGAGCAGCGTTGAGAATTGTCAACCCGGAGGAGCCTGCACTGCAGCCGACGAAGCTCCTGTCAACTAGTCCGCCGGGGACAAAGCACTAGTATAAGGGGAATGAAAGCGCCGATGCCGCTGCTGATGCTTGATGCTTGATGCTGATGCCGAAAGAGAAGAAGATGAAGATCTTTCGATGTTTTCGATGCTTTTTCGCTGCTT…	1	MG820773
1475 T. rubrum	TTTGGTACTCGCGGGTGAGCTAGAATTCGGGATTTCCCGTTAGCATGGCCGTTAATGGGTCTGTCATGATACATCAGATACTTACTCGCTTGGTGGCGGCTTTGGTGGCCATGATGCGCGGTATCTCTGGCTGGTCGGGCTGTCTCTTTCGCAGTAAGAGTAGTAGTTTAAGGGGCGTCCTCAAGAGACGAAAAACGCGAGCAGCGTTGAGAATTGTCAACCCGGAGGAGCCTGCACTGCAGCCGACGAAGCTCCTGTCAACTAGTCCGCCGGGGACAAAGCACTAGTATAAGGGGAATGAAAGCGCCGATGCCGCTGCTGATGCTTGATGCTTGATGCTGATGCCGAAAGAGAAGAAGATGAAGATCTTTCGATGTTTTCGATGCTTTTTCGCTGCTT…	1	MG820773
1505 T. rubrum	TTTGGTACTCGCGGGTGAGCTAGAATTCGGGATTTCCCGTTAGCATGGCCGTTAATGGGTCTGTCATGATACATCAGATACTTACTCGCTTGGTGGCGGCTTTGGTGGCCATGATGCGCGGTATCTCTGGCTGGTCGGGCTGTCTCTTTCGCAGTAAGAGTAGTAGTTTAAGGGGCGTCCTCAAGAGACGAAAAACGCGAGCAGCGTTGAGAATTGTCAACCCGGAGGAGCCTGCACTGCAGCCGACGAAGCTCCTGTCAACTAGTCCGCCGGGGACAAAGCACTAGTATAAGGGGAATGAAAGCGCCGATGCCGCTGCTGATGCTTGATGCTTGATGCTGATGCCGAAAGAGAAGAAGATGAAGATCTTTCGATGTTTTCGATGCTTTTTCGCTGCTT…	1	MG820773
1534 T. rubrum	TTTGGTACTCGCGGGTGAGCTAGAATTCGGGATTTCCCGTTAGCATGGCCGTTAATGGGTCTGTCATGATACATCAGATACTTACTCGCTTGGTGGCGGCTTTGGTGGCCATGATGCGCGGTATCTCTGGCTGGTCGGGCTGTCTCTTTCGCAGTAAGAGTAGTAGTTTAAGGGGCGTCCTCAAGAGACGAAAAACGCGAGCAGCGTTGAGAATTGTCAACCCGGAGGAGCCTGCACTGCAGCCGACGAAGCTCCTGTCAACTAGTCCGCCGGGGACAAAGCACTAGTATAAGGGGAATGAAAGCGCCGATGCCGCTGCTGATGCTTGATGCTTGATGCTGATGCCGAAAGAGAAGAAGATGAAGATCTTTCGATGTTTTCGATGCTTTTTCGCTGCTT…	1	MG820773
1536 T. rubrum	TTTGGTACTCGCGGGTGAGCTAGAATTCGGGATTTCCCGTTAGCATGGCCGTTAATGGGTCTGTCATGATACATCAGATACTTACTCGCTTGGTGGCGGCTTTGGTGGCCATGATGCGCGGTATCTCTGGCTGGTCGGGCTGTCTCTTTCGCAGTAAGAGTAGTAGTTTAAGGGGCGTCCTCAAGAGACGAAAAACGCGAGCAGCGTTGAGAATTGTCAACCCGGAGGAGCCTGCACTGCAGCCGACGAAGCTCCTGTCAACTAGTCCGCCGGGGACAAAGCACTAGTATAAGGGGAATGAAAGCGCCGATGCCGCTGCTGATGCTTGATGCTTGATGCTGATGCCGAAAGAGAAGAAGATGAAGATCTTTCGATGTTTTCGATGCTTTTTCGCTGCTT…	1	MG820773
1538 T. rubrum	TTTGGTACTCGCGGGTGAGCTAGAATTCGGGATTTCCCGTTAGCATGGCCGTTAATGGGTCTGTCATGATACATCAGATACTTACTCGCTTGGTGGCGGCTTTGGTGGCCATGATGCGCGGTATCTCTGGCTGGTCGGGCTGTCTCTTTCGCAGTAAGAGTAGTAGTTTAAGGGGCGTCCTCAAGAGACGAAAAACGCGAGCAGCGTTGAGAATTGTCAACCCGGAGGAGCCTGCACTGCAGCCGACGAAGCTCCTGTCAACTAGTCCGCCGGGGACAAAGCACTAGTATAAGGGGAATGAAAGCGCCGATGCCGCTGCTGATGCTTGATGCTTGATGCTGATGCCGAAAGAGAAGAAGATGAAGATCTTTCGATGTTTTCGATGCTTTTTCGCTGCTT…	1	MG820773
1539 T. rubrum	TTTGGTACTCGCGGGTGAGCTAGAATTCGGGATTTCCCGTTAGCATGGCCGTTAATGGGTCTGTCATGATACATCAGATACTTACTCGCTTGGTGGCGGCTTTGGTGGCCATGATGCGCGGTATCTCTGGCTGGTCGGGCTGTCTCTTTCGCAGTAAGAGTAGTAGTTTAAGGGGCGTCCTCAAGAGACGAAAAACGCGAGCAGCGTTGAGAATTGTCAACCCGGAGGAGCCTGCACTGCAGCCGACGAAGCTCCTGTCAACTAGTCCGCCGGGGACAAAGCACTAGTATAAGGGGAATGAAAGCGCCGATGCCGCTGCTGATGCTTGATGCTTGATGCTGATGCCGAAAGAGAAGAAGATGAAGATCTTTCGATGTTTTCGATGCTTTTTCGCTGCTT…	1	MG820773
1540 T. rubrum	TTTGGTACTCGCGGGTGAGCTAGAATTCGGGATTTCCCGTTAGCATGGCCGTTAATGGGTCTGTCATGATACATCAGATACTTACTCGCTTGGTGGCGGCTTTGGTGGCCATGATGCGCGGTATCTCTGGCTGGTCGGGCTGTCTCTTTCGCAGTAAGAGTAGTAGTTTAAGGGGCGTCCTCAAGAGACGAAAAACGCGAGCAGCGTTGAGAATTGTCAACCCGGAGGAGCCTGCACTGCAGCCGACGAAGCTCCTGTCAACTAGTCCGCCGGGGACAAAGCACTAGTATAAGGGGAATGAAAGCGCCGATGCCGCTGCTGATGCTTGATGCTTGATGCTGATGCCGAAAGAGAAGAAGATGAAGATCTTTCGATGTTTTCGATGCTTTTTCGCTGCTT…	1	MG820773
1541 T. rubrum	TTTGGTACTCGCGGGTGAGCTAGAATTCGGGATTTCCCGTTAGCATGGCCGTTAATGGGTCTGTCATGATACATCAGATACTTACTCGCTTGGTGGCGGCTTTGGTGGCCATGATGCGCGGTATCTCTGGCTGGTCGGGCTGTCTCTTTCGCAGTAAGAGTAGTAGTTTAAGGGGCGTCCTCAAGAGACGAAAAACGCGAGCAGCGTTGAGAATTGTCAACCCGGAGGAGCCTGCACTGCAGCCGACGAAGCTCCTGTCAACTAGTCCGCCGGGGACAAAGCACTAGTATAAGGGGAATGAAAGCGCCGATGCCGCTGCTGATGCTTGATGCTTGATGCTGATGCCGAAAGAGAAGAAGATGAAGATCTTTCGATGTTTTCGATGCTTTTTCGCTGCTT…	1	MG820773
1542 T. rubrum	TTTGGTACTCGCGGGTGAGCTAGAATTCGGGATTTCCCGTTAGCATGGCCGTTAATGGGTCTGTCATGATACATCAGATACTTACTCGCTTGGTGGCGGCTTTGGTGGCCATGATGCGCGGTATCTCTGGCTGGTCGGGCTGTCTCTTTCGCAGTAAGAGTAGTAGTTTAAGGGGCGTCCTCAAGAGACGAAAAACGCGAGCAGCGTTGAGAATTGTCAACCCGGAGGAGCCTGCACTGCAGCCGACGAAGCTCCTGTCAACTAGTCCGCCGGGGACAAAGCACTAGTATAAGGGGAATGAAAGCGCCGATGCCGCTGCTGATGCTTGATGCTTGATGCTGATGCCGAAAGAGAAGAAGATGAAGATCTTTCGATGTTTTCGATGCTTTTTCGCTGCTT…	1	MG820773
1543 T. rubrum	TTTGGTACTCGCGGGTGAGCTAGAATTCGGGATTTCCCGTTAGCATGGCCGTTAATGGGTCTGTCATGATACATCAGATACTTACTCGCTTGGTGGCGGCTTTGGTGGCCATGATGCGCGGTATCTCTGGCTGGTCGGGCTGTCTCTTTCGCAGTAAGAGTAGTAGTTTAAGGGGCGTCCTCAAGAGACGAAAAACGCGAGCAGCGTTGAGAATTGTCAACCCGGAGGAGCCTGCACTGCAGCCGACGAAGCTCCTGTCAACTAGTCCGCCGGGGACAAAGCACTAGTATAAGGGGAATGAAAGCGCCGATGCCGCTGCTGATGCTTGATGCTTGATGCTGATGCCGAAAGAGAAGAAGATGAAGATCTTTCGATGTTTTCGATGCTTTTTCGCTGCTT…	1	MG820773
1544 T. rubrum	TTTGGTACTCGCGGGTGAGCTAGAATTCGGGATTTCCCGTTAGCATGGCCGTTAATGGGTCTGTCATGATACATCAGATACTTACTCGCTTGGTGGCGGCTTTGGTGGCCATGATGCGCGGTATCTCTGGCTGGTCGGGCTGTCTCTTTCGCAGTAAGAGTAGTAGTTTAAGGGGCGTCCTCAAGAGACGAAAAACGCGAGCAGCGTTGAGAATTGTCAACCCGGAGGAGCCTGCACTGCAGCCGACGAAGCTCCTGTCAACTAGTCCGCCGGGGACAAAGCACTAGTATAAGGGGAATGAAAGCGCCGATGCCGCTGCTGATGCTTGATGCTTGATGCTGATGCCGAAAGAGAAGAAGATGAAGATCTTTCGATGTTTTCGATGCTTTTTCGCTGCTT…	1	MG820773
1545 T. rubrum	TTTGGTACTCGCGGGTGAGCTAGAATTCGGGATTTCCCGTTAGCATGGCCGTTAATGGGTCTGTCATGATACATCAGATACTTACTCGCTTGGTGGCGGCTTTGGTGGCCATGATGCGCGGTATCTCTGGCTGGTCGGGCTGTCTCTTTCGCAGTAAGAGTAGTAGTTTAAGGGGCGTCCTCAAGAGACGAAAAACGCGAGCAGCGTTGAGAATTGTCAACCCGGAGGAGCCTGCACTGCAGCCGACGAAGCTCCTGTCAACTAGTCCGCCGGGGACAAAGCACTAGTATAAGGGGAATGAAAGCGCCGATGCCGCTGCTGATGCTTGATGCTTGATGCTGATGCCGAAAGAGAAGAAGATGAAGATCTTTCGATGTTTTCGATGCTTTTTCGCTGCTT…	1	MG820773
1546 T. rubrum	TTTGGTACTCGCGGGTGAGCTAGAATTCGGGATTTCCCGTTAGCATGGCCGTTAATGGGTCTGTCATGATACATCAGATACTTACTCGCTTGGTGGCGGCTTTGGTGGCCATGATGCGCGGTATCTCTGGCTGGTCGGGCTGTCTCTTTCGCAGTAAGAGTAGTAGTTTAAGGGGCGTCCTCAAGAGACGAAAAACGCGAGCAGCGTTGAGAATTGTCAACCCGGAGGAGCCTGCACTGCAGCCGACGAAGCTCCTGTCAACTAGTCCGCCGGGGACAAAGCACTAGTATAAGGGGAATGAAAGCGCCGATGCCGCTGCTGATGCTTGATGCTTGATGCTGATGCCGAAAGAGAAGAAGATGAAGATCTTTCGATGTTTTCGATGCTTTTTCGCTGCTT…	1	MG820773
1547 T. rubrum	TTTGGTACTCGCGGGTGAGCTAGAATTCGGGATTTCCCGTTAGCATGGCCGTTAATGGGTCTGTCATGATACATCAGATACTTACTCGCTTGGTGGCGGCTTTGGTGGCCATGATGCGCGGTATCTCTGGCTGGTCGGGCTGTCTCTTTCGCAGTAAGAGTAGTAGTTTAAGGGGCGTCCTCAAGAGACGAAAAACGCGAGCAGCGTTGAGAATTGTCAACCCGGAGGAGCCTGCACTGCAGCCGACGAAGCTCCTGTCAACTAGTCCGCCGGGGACAAAGCACTAGTATAAGGGGAATGAAAGCGCCGATGCCGCTGCTGATGCTTGATGCTTGATGCTGATGCCGAAAGAGAAGAAGATGAAGATCTTTCGATGTTTTCGATGCTTTTTCGCTGCTT…	1	MG820773
1548 T. rubrum	TTTGGTACTCGCGGGTGAGCTAGAATTCGGGATTTCCCGTTAGCATGGCCGTTAATGGGTCTGTCATGATACATCAGATACTTACTCGCTTGGTGGCGGCTTTGGTGGCCATGATGCGCGGTATCTCTGGCTGGTCGGGCTGTCTCTTTCGCAGTAAGAGTAGTAGTTTAAGGGGCGTCCTCAAGAGACGAAAAACGCGAGCAGCGTTGAGAATTGTCAACCCGGAGGAGCCTGCACTGCAGCCGACGAAGCTCCTGTCAACTAGTCCGCCGGGGACAAAGCACTAGTATAAGGGGAATGAAAGCGCCGATGCCGCTGCTGATGCTTGATGCTTGATGCTGATGCCGAAAGAGAAGAAGATGAAGATCTTTCGATGTTTTCGATGCTTTTTCGCTGCTT…	1	MG820773
1549 T. rubrum	TTTGGTACTCGCGGGTGAGCTAGAATTCGGGATTTCCCGTTAGCATGGCCGTTAATGGGTCTGTCATGATACATCAGATACTTACTCGCTTGGTGGCGGCTTTGGTGGCCATGATGCGCGGTATCTCTGGCTGGTCGGGCTGTCTCTTTCGCAGTAAGAGTAGTAGTTTAAGGGGCGTCCTCAAGAGACGAAAAACGCGAGCAGCGTTGAGAATTGTCAACCCGGAGGAGCCTGCACTGCAGCCGACGAAGCTCCTGTCAACTAGTCCGCCGGGGACAAAGCACTAGTATAAGGGGAATGAAAGCGCCGATGCCGCTGCTGATGCTTGATGCTTGATGCTGATGCCGAAAGAGAAGAAGATGAAGATCTTTCGATGTTTTCGATGCTTTTTCGCTGCTT…	1	MG820773
1550 T. rubrum	TTTGGTACTCGCGGGTGAGCTAGAATTCGGGATTTCCCGTTAGCATGGCCGTTAATGGGTCTGTCATGATACATCAGATACTTACTCGCTTGGTGGCGGCTTTGGTGGCCATGATGCGCGGTATCTCTGGCTGGTCGGGCTGTCTCTTTCGCAGTAAGAGTAGTAGTTTAAGGGGCGTCCTCAAGAGACGAAAAACGCGAGCAGCGTTGAGAATTGTCAACCCGGAGGAGCCTGCACTGCAGCCGACGAAGCTCCTGTCAACTAGTCCGCCGGGGACAAAGCACTAGTATAAGGGGAATGAAAGCGCCGATGCCGCTGCTGATGCTTGATGCTTGATGCTGATGCCGAAAGAGAAGAAGATGAAGATCTTTCGATGTTTTCGATGCTTTTTCGCTGCTT…	1	MG820773
1551 T. rubrum	TTTGGTACTCGCGGGTGAGCTAGAATTCGGGATTTCCCGTTAGCATGGCCGTTAATGGGTCTGTCATGATACATCAGATACTTACTCGCTTGGTGGCGGCTTTGGTGGCCATGATGCGCGGTATCTCTGGCTGGTCGGGCTGTCTCTTTCGCAGTAAGAGTAGTAGTTTAAGGGGCGTCCTCAAGAGACGAAAAACGCGAGCAGCGTTGAGAATTGTCAACCCGGAGGAGCCTGCACTGCAGCCGACGAAGCTCCTGTCAACTAGTCCGCCGGGGACAAAGCACTAGTATAAGGGGAATGAAAGCGCCGATGCCGCTGCTGATGCTTGATGCTTGATGCTGATGCCGAAAGAGAAGAAGATGAAGATCTTTCGATGTTTTCGATGCTTTTTCGCTGCTT…	1	MG820773
1552 T. rubrum	TTTGGTACTCGCGGGTGAGCTAGAATTCGGGATTTCCCGTTAGCATGGCCGTTAATGGGTCTGTCATGATACATCAGATACTTACTCGCTTGGTGGCGGCTTTGGTGGCCATGATGCGCGGTATCTCTGGCTGGTCGGGCTGTCTCTTTCGCAGTAAGAGTAGTAGTTTAAGGGGCGTCCTCAAGAGACGAAAAACGCGAGCAGCGTTGAGAATTGTCAACCCGGAGGAGCCTGCACTGCAGCCGACGAAGCTCCTGTCAACTAGTCCGCCGGGGACAAAGCACTAGTATAAGGGGAATGAAAGCGCCGATGCCGCTGCTGATGCTTGATGCTTGATGCTGATGCCGAAAGAGAAGAAGATGAAGATCTTTCGATGTTTTCGATGCTTTTTCGCTGCTT…	1	MG820773
1553 T. rubrum	TTTGGTACTCGCGGGTGAGCTAGAATTCGGGATTTCCCGTTAGCATGGCCGTTAATGGGTCTGTCATGATACATCAGATACTTACTCGCTTGGTGGCGGCTTTGGTGGCCATGATGCGCGGTATCTCTGGCTGGTCGGGCTGTCTCTTTCGCAGTAAGAGTAGTAGTTTAAGGGGCGTCCTCAAGAGACGAAAAACGCGAGCAGCGTTGAGAATTGTCAACCCGGAGGAGCCTGCACTGCAGCCGACGAAGCTCCTGTCAACTAGTCCGCCGGGGACAAAGCACTAGTATAAGGGGAATGAAAGCGCCGATGCCGCTGCTGATGCTTGATGCTTGATGCTGATGCCGAAAGAGAAGAAGATGAAGATCTTTCGATGTTTTCGATGCTTTTTCGCTGCTT…	1	MG820773
1555 T. rubrum	TTTGGTACTCGCGGGTGAGCTAGAATTCGGGATTTCCCGTTAGCATGGCCGTTAATGGGTCTGTCATGATACATCAGATACTTACTCGCTTGGTGGCGGCTTTGGTGGCCATGATGCGCGGTATCTCTGGCTGGTCGGGCTGTCTCTTTCGCAGTAAGAGTAGTAGTTTAAGGGGCGTCCTCAAGAGACGAAAAACGCGAGCAGCGTTGAGAATTGTCAACCCGGAGGAGCCTGCACTGCAGCCGACGAAGCTCCTGTCAACTAGTCCGCCGGGGACAAAGCACTAGTATAAGGGGAATGAAAGCGCCGATGCCGCTGCTGATGCTTGATGCTTGATGCTGATGCCGAAAGAGAAGAAGATGAAGATCTTTCGATGTTTTCGATGCTTTTTCGCTGCTT…	1	MG820773
1556 T. rubrum	TTTGGTACTCGCGGGTGAGCTAGAATTCGGGATTTCCCGTTAGCATGGCCGTTAATGGGTCTGTCATGATACATCAGATACTTACTCGCTTGGTGGCGGCTTTGGTGGCCATGATGCGCGGTATCTCTGGCTGGTCGGGCTGTCTCTTTCGCAGTAAGAGTAGTAGTTTAAGGGGCGTCCTCAAGAGACGAAAAACGCGAGCAGCGTTGAGAATTGTCAACCCGGAGGAGCCTGCACTGCAGCCGACGAAGCTCCTGTCAACTAGTCCGCCGGGGACAAAGCACTAGTATAAGGGGAATGAAAGCGCCGATGCCGCTGCTGATGCTTGATGCTTGATGCTGATGCCGAAAGAGAAGAAGATGAAGATCTTTCGATGTTTTCGATGCTTTTTCGCTGCTT…	1	MG820773
815 T. rubrum	TTTGGTACTCGCGGGTGAGCTAGAATTCGGGATTTCCCGTTAGCATGGCCGTTAATGGGTCTGTCATGATACATCAGATACTTACTCGCTTGGTGGCGGCTTTGGTGGCCATGATGCGCGGTATCTCTGGCTGGTCGGGCTGTCTCTTTCGCAGTAAGAGTAGTAGTTTAAGGGGCGTCCTCAAGAGACGAAAAACGCGAGCAGCGTTGAGAATTGTCAACCCGGAGGAGCCTGCACTGCAGCCGACGAAGCTCCTGTCAACTAGTCCGCCGGGGACAAAGCACTAGTATAAGGGGAATGAAAGCGCCGATGCCGCTGCTGATGCTTGATGCTTGATGCTGATGCCGAAAGAGAAGAAGATGAAGATCTTTCGATGTTTTCGATGCTTTTTCGCTGCTT…	1	MG820773
826 T. rubrum	TTTGGTACTCGCGGGTGAGCTAGAATTCGGGATTTCCCGTTAGCATGGCCGTTAATGGGTCTGTCATGATACATCAGATACTTACTCGCTTGGTGGCGGCTTTGGTGGCCATGATGCGCGGTATCTCTGGCTGGTCGGGCTGTCTCTTTCGCAGTAAGAGTAGTAGTTTAAGGGGCGTCCTCAAGAGACGAAAAACGCGAGCAGCGTTGAGAATTGTCAACCCGGAGGAGCCTGCACTGCAGCCGACGAAGCTCCTGTCAACTAGTCCGCCGGGGACAAAGCACTAGTATAAGGGGAATGAAAGCGCCGATGCCGCTGCTGATGCTTGATGCTTGATGCTGATGCCGAAAGAGAAGAAGATGAAGATCTTTCGATGTTTTCGATGCTTTTTCGCTGCTT…	1	MG820773
852 T. rubrum	TTTGGTACTCGCGGGTGAGCTAGAATTCGGGATTTCCCGTTAGCATGGCCGTTAATGGGTCTGTCATGATACATCAGATACTTACTCGCTTGGTGGCGGCTTTGGTGGCCATGATGCGCGGTATCTCTGGCTGGTCGGGCTGTCTCTTTCGCAGTAAGAGTAGTAGTTTAAGGGGCGTCCTCAAGAGACGAAAAACGCGAGCAGCGTTGAGAATTGTCAACCCGGAGGAGCCTGCACTGCAGCCGACGAAGCTCCTGTCAACTAGTCCGCCGGGGACAAAGCACTAGTATAAGGGGAATGAAAGCGCCGATGCCGCTGCTGATGCTTGATGCTTGATGCTGATGCCGAAAGAGAAGAAGATGAAGATCTTTCGATGTTTTCGATGCTTTTTCGCTGCTT…	1	MG820773
858 T. rubrum	TTTGGTACTCGCGGGTGAGCTAGAATTCGGGATTTCCCGTTAGCATGGCCGTTAATGGGTCTGTCATGATACATCAGATACTTACTCGCTTGGTGGCGGCTTTGGTGGCCATGATGCGCGGTATCTCTGGCTGGTCGGGCTGTCTCTTTCGCAGTAAGAGTAGTAGTTTAAGGGGCGTCCTCAAGAGACGAAAAACGCGAGCAGCGTTGAGAATTGTCAACCCGGAGGAGCCTGCACTGCAGCCGACGAAGCTCCTGTCAACTAGTCCGCCGGGGACAAAGCACTAGTATAAGGGGAATGAAAGCGCCGATGCCGCTGCTGATGCTTGATGCTTGATGCTGATGCCGAAAGAGAAGAAGATGAAGATCTTTCGATGTTTTCGATGCTTTTTCGCTGCTT…	1	MG820773
905 T. rubrum	TTTGGTACTCGCGGGTGAGCTAGAATTCGGGATTTCCCGTTAGCATGGCCGTTAATGGGTCTGTCATGATACATCAGATACTTACTCGCTTGGTGGCGGCTTTGGTGGCCATGATGCGCGGTATCTCTGGCTGGTCGGGCTGTCTCTTTCGCAGTAAGAGTAGTAGTTTAAGGGGCGTCCTCAAGAGACGAAAAACGCGAGCAGCGTTGAGAATTGTCAACCCGGAGGAGCCTGCACTGCAGCCGACGAAGCTCCTGTCAACTAGTCCGCCGGGGACAAAGCACTAGTATAAGGGGAATGAAAGCGCCGATGCCGCTGCTGATGCTTGATGCTTGATGCTGATGCCGAAAGAGAAGAAGATGAAGATCTTTCGATGTTTTCGATGCTTTTTCGCTGCTT…	1	MG820773
WL1 T. rubrum	TTTGGTACTCGCGGGTGAGCTAGAATTCGGGATTTCCCGTTAGCATGGCCGTTAATGGGTCTGTCATGATACATCAGATACTTACTCGCTTGGTGGCGGCTTTGGTGGCCATGATGCGCGGTATCTCTGGCTGGTCGGGCTGTCTCTTTCGCAGTAAGAGTAGTAGTTTAAGGGGCGTCCTCAAGAGACGAAAAACGCGAGCAGCGTTGAGAATTGTCAACCCGGAGGAGCCTGCACTGCAGCCGACGAAGCTCCTGTCAACTAGTCCGCCGGGGACAAAGCACTAGTATAAGGGGAATGAAAGCGCCGATGCCGCTGCTGATGCTTGATGCTTGATGCTGATGCCGAAAGAGAAGAAGATGAAGATCTTTCGATGTTTTCGATGCTTTTTCGCTGCTT…	1	MG820773
1440 T. rubrum	-	-	-
851 T. rubrum	-	-	-
T. rubrum (morphotype megninii) CBS 735.88	TTTGGTACTCGCGGGTGAGCTAGAATTCGGGATTTCCCGTTAGCATGGCCGTTAATGGGTCTGTCATGATACATCAGATACTTACTCGCTTGGTGGCGGCTTTGGTGGCCATGATGCGCGGTATCTCTGGCTGGTCGGGCTGTCTCTTTCGCAGTAAGAGTAGTAGTTTAAGGGGCGTCCTCAAGAGACGAAAAACGCGAGCAGCGTTGAGAATTGTCAACCCGGAGGAGCCTGCACTGCAGCCGACGAAGCTCCTGTCAACTAGTCCGCCGGGGACAAAGCACTAGTATAAGGGGAATGAAAGCGCCGATGCCGCTGCTGATGCTTGATGCTTGATGCTGATGCCGAAAGAGAAGAAGATGAAGATCTTTCGATGTTTTCGATGCTTTTTCGCTGCTT…	1	MG820773
T. rubrum (morphotype kanei) CBS 289.86	TTTGGTACTCGCGGGTGAGCTAGAATTCGGGATTTCCCGTTAGCATGGCCGTTAATGGGTCTGTCATGATACATCAGATACTTACTCGCTTGGTGGCGGCTTTGGTGGCCATGATGCGCGGTATCTCTGGCTGGTCGGGCTGTCTCTTTCGCAGTAAGAGTAGTAGTTTAAGGGGCGTCCTCAAGAGACGAAAAACGCGAGCAGCGTTGAGAATTGTCAACCCGGAGGAGCCTGCACTGCAGCCGACGAAGCTCCTGTCAACTAGTCCGCCGGGGACAAAGCACTAGTATAAGGGGAATGAAAGCGCCGATGCCGCTGCTGATGCTTGATGCTTGATGCTGATGCCGAAAGAGAAGAAGATGAAGATCTTTCGATGTTTTCGATGCTTTTTCGCTGCTT…	1	MG820773
T. rubrum MR-850	TTTGGTACTCGCGGGTGAGCTAGAATTCGGGATTTCCCGTTAGCATGGCCGTTAATGGGTCTGTCATGATACATCAGATACTTACTCGCTTGGTGGCGGCTTTGGTGGCCATGATGCGCGGTATCTCTGGCTGGTCGGGCTGTCTCTTTCGCAGTAAGAGTAGTAGTTTAAGGGGCGTCCTCAAGAGACGAAAAACGCGAGCAGCGTTGAGAATTGTCAACCCGGAGGAGCCTGCACTGCAGCCGACGAAGCTCCTGTCAACTAGTCCGCCGGGGACAAAGCACTAGTATAAGGGGAATGAAAGCGCCGATGCCGCTGCTGATGCTTGATGCTTGATGCTGATGCCGAAAGAGAAGAAGATGAAGATCTTTCGATGTTTTCGATGCTTTTTCGCTGCTT…	1	MG820773
T. rubrum (morphotype soudanense) CBS 452.61	TTTGGTACTCGCGGGTGAGCTAGAATTCGGGATTTCCCGTTAGCATGGCCGTTAATGGGTCTGTCATGATACATCAGATACTTACTCGCTTGGTGGCGGCTTTGGTGGCCATGATGCGCGGTATCTCTGGCTGGTCGGGCTGTCTCTTTCGCAGTAAGAGTAGTAGTTTAAGGGGCGTCCTCAAGAGACGAAAAACGCGAGCAGCGTTGAGAATTGTCAACCCGGAGGAGCCTGCACTGCAGCCGACGAAGCTCCTGTCAACTAGTCCGCCGGGGACAAAGCACTAGTATAAGGGGAATGAAAGCGCCGATGCCGCTGCTGATGCTTGATGCTTGATGCTGATGCCGAAAGAGAAGAAGATGAAGATCTTTCGATGTTTTCGATGCTTTTTCGCTGCTT…	1	MG820773
T. rubrum (morphotype fischeri) CBS 100081	TTTGGTACTCGCGGGTGAGCTAGAATTCGGGATTTCCCGTTAGCATGGCCGTTAATGGGTCTGTCATGATACATCAGATACTTACTCGCTTGGTGGCGGCTTTGGTGGCCATGATGCGCGGTATCTCTGGCTGGTCGGGCTGTCTCTTTCGCAGTAAGAGTAGTAGTTTAAGGGGCGTCCTCAAGAGACGAAAAACGCGAGCAGCGTTGAGAATTGTCAACCCGGAGGAGCCTGCACTGCAGCCGACGAAGCTCCTGTCAACTAGTCCGCCGGGGACAAAGCACTAGTATAAGGGGAATGAAAGCGCCGATGCCGCTGCTGATGCTTGATGCTTGATGCTGATGCCGAAAGAGAAGAAGATGAAGATCTTTCGATGTTTTCGATGCTTTTTCGCTGCTT…	1	MG820773
T. rubrum CBS118892	TTTGGTACTCGCGGGTGAGCTAGAATTCGGGATTTCCCGTTAGCATGGCCGTTAATGGGTCTGTCATGATACATCAGATACTTACTCGCTTGGTGGCGGCTTTGGTGGCCATGATGCGCGGTATCTCTGGCTGGTCGGGCTGTCTCTTTCGCAGTAAGAGTAGTAGTTTAAGGGGCGTCCTCAAGAGACGAAAAACGCGAGCAGCGTTGAGAATTGTCAACCCGGAGGAGCCTGCACTGCAGCCGACGAAGCTCCTGTCAACTAGTCCGCCGGGGACAAAGCACTAGTATAAGGGGAATGAAAGCGCCGATGCCGCTGCTGATGCTTGATGCTTGATGCTGATGCCGAAAGAGAAGAAGATGAAGATCTTTCGATGTTTTCGATGCTTTTTCGCTGCTT…	1	MG820773
T. rubrum MR1459	TTTGGTACTCGCGGGTGAGCTAGAATTCGGGATTTCCCGTTAGCATGGCCGTTAATGGGTCTGTCATGATACATCAGATACTTACTCGCTTGGTGGCGGCTTTGGTGGCCATGATGCGCGGTATCTCTGGCTGGTCGGGCTGTCTCTTTCGCAGTAAGAGTAGTAGTTTAAGGGGCGTCCTCAAGAGACGAAAAACGCGAGCAGCGTTGAGAATTGTCAACCCGGAGGAGCCTGCACTGCAGCCGACGAAGCTCCTGTCAACTAGTCCGCCGGGGACAAAGCACTAGTATAAGGGGAATGAAAGCGCCGATGCCGCTGCTGATGCTTGATGCTTGATGCTGATGCCGAAAGAGAAGAAGATGAAGATCTTTCGATGTTTTCGATGCTTTTTCGCTGCTT…	1	MG820773
T. rubrum (morphotype raubitschekii) CBS 202.88	TTTGGTACTCGCGGGTGAGCTAGAATTCGGGATTTCCCGTTAGCATGGCCGTTAATGGGTCTGTCATGATACATCAGATACTTACTCGCTTGGTGGCGGCTTTGGTGGCCATGATGCGCGGTATCTCTGGCTGGTCGGGCTGTCTCTTTCGCAGTAAGAGTAGTAGTTTAAGGGGCGTCCTCAAGAGACGAAAAACGCGAGCAGCGTTGAGAATTGTCAACCCGGAGGAGCCTGCACTGCAGCCGACGAAGCTCCTGTCAACTAGTCCGCCGGGGACAAAGCACTAGTATAAGGGGAATGAAAGCGCCGATGCCGCTGCTGATGCTTGATGCTTGATGCTGATGCCGAAAGAGAAGAAGATGAAGATCTTTCGATGTTTTCGATGCTTTTTCGCTGCTT…	1	MG820773
T. rubrum MR1448	TTTGGTACTCGCGGGTGAGCTAGAATTCGGGATTTCCCGTTAGCATGGCCGTTAATGGGTCTGTCATGATACATCAGATACTTACTCGCTTGGTGGCGGCTTTGGTGGCCATGATGCGCGGTATCTCTGGCTGGTCGGGCTGTCTCTTTCGCAGTAAGAGTAGTAGTTTAAGGGGCGTCCTCAAGAGACGAAAAACGCGAGCAGCGTTGAGAATTGTCAACCCGGAGGAGCCTGCACTGCAGCCGACGAAGCTCCTGTCAACTAGTCCGCCGGGGACAAAGCACTAGTATAAGGGGAATGAAAGCGCCGATGCCGCTGCTGATGCTTGATGCTTGATGCTGATGCCGAAAGAGAAGAAGATGAAGATCTTTCGATGTTTTCGATGCTTTTTCGCTGCTT…	1	MG820773
T. rubrum (morphotype fischeri) CBS 288.86	TTTGGTACTCGCGGGTGAGCTAGAATTCGGGATTTCCCGTTAGCATGGCCGTTAATGGGTCTGTCATGATACATCAGATACTTACTCGCTTGGTGGCGGCTTTGGTGGCCATGATGCGCGGTATCTCTGGCTGGTCGGGCTGTCTCTTTCGCAGTAAGAGTAGTAGTTTAAGGGGCGTCCTCAAGAGACGAAAAACGCGAGCAGCGTTGAGAATTGTCAACCCGGAGGAGCCTGCACTGCAGCCGACGAAGCTCCTGTCAACTAGTCCGCCGGGGACAAAGCACTAGTATAAGGGGAATGAAAGCGCCGATGCCGCTGCTGATGCTTGATGCTTGATGCTGATGCCGAAAGAGAAGAAGATGAAGATCTTTCGATGTTTTCGATGCTTTTTCGCTGCTT…	1	MG820773
T. rubrum D6	TTTGGTACTCGCGGGTGAGCTAGAATTCGGGATTTCCCGTTAGCATGGCCGTTAATGGGTCTGTCATGATACATCAGATACTTACTCGCTTGGTGGCGGCTTTGGTGGCCATGATGCGCGGTATCTCTGGCTGGTCGGGCTGTCTCTTTCGCAGTAAGAGTAGTAGTTTAAGGGGCGTCCTCAAGAGACGAAAAACGCGAGCAGCGTTGAGAATTGTCAACCCGGAGGAGCCTGCACTGCAGCCGACGAAGCTCCTGTCAACTAGTCCGCCGGGGACAAAGCACTAGTATAAGGGGAATGAAAGCGCCGATGCCGCTGCTGATGCTTGATGCTTGATGCTGATGCCGAAAGAGAAGAAGATGAAGATCTTTCGATGTTTTCGATGCTTTTTCGCTGCTT…	1	MG820773
857 T. benhamiae	TTTGGTACTCGCGGGTGAGCTAGGATTCGGGATTTCCCGTTAGCATGGCCGTTAATGGGGCTGCCGTGATAGATCATATACTTACTCGCTTGGTGGCGGCTTTGGTGGCCATGATGCGCGGTAACCCTGGCTGGTCTAGCTGTCTCTTGCGCAGTAGGAATAGTTAAGGGGCGCCCTCGAGAGACGACAAAACGCGAGCAGCCTGAGAATTGTAAACCCGGAGAAGCCTGTCCTGCAGCCGACGAAGCTCCTGTCAACCAGTCCGCCAGGGACAATGCACTAGTATAAGCAGGAAGAAAGCGCCGATGCCGATGCCGATGCCGATGCTGACGCTGATGCTGGTGCCGAACGAGAATGAAGATGAAGATCTTTCGATGTTTTCGATGCTTTTCGCTGCTT…	3	MG820775
827 T. benhamiae	-	-	-
1395 T. interdigitale	TTTGGTACTCGCGGGTGAGCTAGGATTCGGGATTTCCCGTTAGCATGGCCGTTAATGGGTCTGCCGTGATATATCATATATAGACTTACTCGCTTGGTGGCGGCTTTGGTAGCCATGATGTGATGCGCAGTAACCCTGTCTCTTTCCCAGTAGTCGTAGAAAGAACAGATAAGGGGGGCGTCCACGCAGCCTGAGAATTGTGAAGCCGGAGGAACCTGCACTGTAGCCGACGAAGCTCCTGTCGACCAGCCCGCCGGGGACAATTCACTAGTATAGAGAGGGAGAAAGCGCCGATGCCGATGCTGATGCTGATGCTGATGCTGATGCTGATGCTGAGATGCTGAGATGCCGAAGACGAAGACGAAAGAAGAAGATCTTTCGATGTTTTCGATGCTTCTT…	2	MG820774
1413 T. interdigitale	TTTGGTACTCGCGGGTGAGCTAGGATTCGGGATTTCCCGTTAGCATGGCCGTTAATGGGTCTGCCGTGATATATCATATATAGACTTACTCGCTTGGTGGCGGCTTTGGTAGCCATGATGTGATGCGCAGTAACCCTGTCTCTTTCCCAGTAGTCGTAGAAAGAACAGATAAGGGGGGCGTCCACGCAGCCTGAGAATTGTGAAGCCGGAGGAACCTGCACTGTAGCCGACGAAGCTCCTGTCGACCAGCCCGCCGGGGACAATTCACTAGTATAGAGAGGGAGAAAGCGCCGATGCCGATGCTGATGCTGATGCTGATGCTGATGCTGATGCTGAGATGCTGAGATGCCGAAGACGAAGACGAAAGAAGAAGATCTTTCGATGTTTTCGATGCTTCTT…	2	MG820774
1446 T. interdigitale	TTTGGTACTCGCGGGTGAGCTAGGATTCGGGATTTCCCGTTAGCATGGCCGTTAATGGGTCTGCCGTGATATATCATATATAGACTTACTCGCTTGGTGGCGGCTTTGGTAGCCATGATGTGATGCGCAGTAACCCTGTCTCTTTCCCAGTAGTCGTAGAAAGAACAGATAAGGGGGGCGTCCACGCAGCCTGAGAATTGTGAAGCCGGAGGAACCTGCACTGTAGCCGACGAAGCTCCTGTCGACCAGCCCGCCGGGGACAATTCACTAGTATAGAGAGGGAGAAAGCGCCGATGCCGATGCTGATGCCGATGCTGATGCTGATGCTGATGCTGAGATGCTGAGATGCCGAAGACGAAGACGAAAGAAGAAGATCTTTCGATGTTTTCGATGCTTCTT…	4	MG820776
1554 T. interdigitale	TTTGGTACTCGCGGGTGAGCTAGGATTCGGGATTTCCCGTTAGCATGGCCGTTAATGGGTCTGCCGTGATATATCATATATAGACTTACTCGCTTGGTGGCGGCTTTGGTAGCCATGATGTGATGCGCAGTAACCCTGTCTCTTTCCCAGTAGTCGTAGAAAGAACAGATAAGGGGGGCGTCCACGCAGCCTGAGAATTGTGAAGCCGGAGGAACCTGCACTGTAGCCGACGAAGCTCCTGTCGACCAGCCCGCCGGGGACAATTCACTAGTATAGAGAGGGAGAAAGCGCCGATGCCGATGCTGATGCCGATGCTGATGCTGATGCTGATGCTGAGATGCTGAGATGCCGAAGACGAAGACGAAAGAAGAAGATCTTTCGATGTTTTCGATGCTTCTT…	4	MG820776
897 T. interdigitale	TTTGGTACTCGCGGGTGAGCTAGGATTCGGGATTTCCCGTTAGCATGGCCGTTAATGGGTCTGCCGTGATATATCATATATAGACTTACTCGCTTGGTGGCGGCTTTGGTAGCCATGATGTGATGCGCAGTAACCCTGTCTCTTTCCCAGTAGTCGTAGAAAGAACAGATAAGGGGGGCGTCCACGCAGCCTGAGAATTGTGAAGCCGGAGGAACCTGCACTGTAGCCGACGAAGCTCCTGTCGACCAGCCCGCCGGGGACAATTCACTAGTATAGAGAGGGAGAAAGCGCCGATGCCGATGCTGATGCTGATGCTGATGCTGATGCTGATGCTGAGATGCTGAGATGCCGAAGACGAAGACGAAAGAAGAAGATCTTTCGATGTTTTCGATGCTTCTT…	2	MG820774
1461 T. interdigitale	-	-	-
1467 T. interdigitale	-	-	-
1445 T. interdigitale	-	-	-
1447 T. interdigitale	-	-	-
T. interdigitale MR816	TTTGGTACTCGCGGGTGAGCTAGGATTCGGGATTTCCCGTTAGCATGGCCGTTAATGGGTCTGCCGTGATATATCATATATAGACTTACTCGCTTGGTGGCGGCTTTGGTAGCCATGATGTGATGCGCAGTAACCCTGTCTCTTTCCCAGTAGTCGTAGAAAGAACAGATAAGGGGGGCGTCCACGCAGCCTGAGAATTGTGAAGCCGGAGGAACCTGCACTGTAGCCGACGAAGCTCCTGTCGACCAGCCCGCCGGGGACAATTCACTAGTATAGAGAGGGAGAAAGCGCCGATGCCGATGCTGATGCTGATGCTGATGCTGATGCTGAGATGCTGAGATGCCGAAGACGAAGACGAAAGAAGAAGATCTTTCGATGTTTTCGATGCTTCTTTTGCAT…	5	MG820777
T. interdigitale H6	TTTGGTACTCGCGGGTGAGCTAGGATTCGGGATTTCCCGTTAGCATGGCCGTTAATGGGTCTGCCGTGATATATCATATATAGACTTACTCGCTTGGTGGCGGCTTTGGTAGCCATGATGTGATGCGCAGTAACCCTGTCTCTTTCCCAGTAGTCGTAGAAAGAACAGATAAGGGGGGCGTCCACGCAGCCTGAGAATTGTGAAGCCGGAGGAACCTGCACTGTAGCCGACGAAGCTCCTGTCGACCAGCCCGCCGGGGACAATTCACTAGTATAGAGAGGGAGAAAGCGCCGATGCCGATGCTGATGCCGATGCTGATGCTGATGCTGATGCTGAGATGCTGAGATGCCGAAGACGAAGACGAAAGAAGAAGATCTTTCGATGTTTTCGATGCTTCTT…	4	MG820776
T. equinum CBS 127.97	TTTGGTACTCGCGGGTGAGCTAGGATTCGGGATTTCCCGTTAGCATGGCCGTTAATGGGTCTGCCGTGATATATCATATATAGACTTACTCGCTTGGTGGCGGCTTTGGTAGCCATGATGTGATGCGCAGTAACCCTGTCTCTTTCCCAGCAGTCGTAGAAAGAACAGATAAGGGGGGCGTCCACGCAGCCTGTGAATTGTGAAGCCGGAGGAACCTGCACTGCAGCCGACGAAGCTCCTGTCGACCAGTCCGCCGGGAACAATTCACTAGTATAGAGAGGGAGAAAGCGCCGATGCCGATGCTGATGCTGATGCTGAGATGCTGAGATGCCGAAGATGAAGACGAAGACGAAGACGAAAAAGACGAAAGATGAAGATCTTTCGATGTTTTCGATGCTT…	6	MG820778
T. tonsurans CBS 112818	TTTGGTACTCGCGGGTGAGCTAGGATTCGGGATTTCCCGTTAGCATGGCCGTTAATGGGTCTGCCGTGATATATCATATATAGACTTACTCGCTTGGTGGCGGCTTTGGTAGCCATGATGTGATGCGCAGTAACCCTGTCTCTTTCCCAGCAGTCGTAGAAAGAACAGATAAGGGGGGCGTCCACGCAGCCTGTGAATTGTGAAGCCGGAGGAACCTGCACTGCAGCCGACGAAGCTCCTGTCGACCAGTCCGCCGGGGACAATTCACTAGTATAGAGAGGGAGAAAGCGCCGATGCCGATGCTGATGCTGATGCTGAGATGCTGAGATGCCGAAGATGAAGACGAAGACGAAGACGAAAAAGACGAAAGATGAAGATCTTTCGATGTTTTCGATGCTT…	7	MG820779
M. gypseum CBS 118893	TTTGGTACTCGCGGGTGAGCTAGGATTTGGGATTCTCCGTCAGCATGGCCATAGATGGGTCGGTTCTGATATATCGTATACCTACTCGCTTGGTGGCGGCTTTGGTGGCCATGATGCGCAATAGCCCTGGCTGGTCTAGCTGTCTTTTCGCGGCAATCACAGTAAGAGTAAGGGGTTATCTTGGAAGCACAGAAACGAGAACAGCCTGAGACTGATAAACCAGAGAAGCCTGTATCCCTCGCCTGCACTGCAAACAGCGGAAACTCCTGTCAAACACTCTCCCAAGGACGGCAACGTTATGTAAACGCAGTTGATGCTGATGATGATGCTGATGATGCCGGAGATGAAGATCTTTCGATGTTTTGATGTTTCGACGCTTTTCTTTGGTCTTTCTATGCA…	8	MG820780
M. canis CBS 113480	-	-	-
A. benhamiae CBS 112371	TTTGGTACTCGCGGGTGAGCTAGGATTCGGGATTTCCCGTTAGCATGGCCGTTAATGGGTCTGCCGTGATAGATCATATACTTACTCGCTTGGTGGCGGCTTTGGTGGCCATGATGCGCGGTAACCCTGGCCGGTCTAGCTGTCTCTTGCGCAGTAAGAATAGTTAAGGGGCGCCCTCGAGAGACGACAAAACGCGAGCAGCCTGAGAATTGTAAACCCGGAGAAGCCTGTCCTGCAGCCGACGAAGCTCCTGTCAACCAGTCCGCCGGGGACAATGCACTAGTATAAGCGGGAAGAAAGCGCCGATGCCAATGCCGATGCCGATGCTGATGCTGATGCTGACGCTGATGCCGAGAGAGAATGAAGATGAAGATCTTTCGATGTTTTCGATGCTTTTCG…	9	MG820781
T. verrucosum HKI 0517	TTTGGTACTCGCGGGTGAGCTAGGATTCGGGATTTCCCGTTAGCATGGCCGTTAATGGGTCTGCCGTGATAGATCATATACTTACTCGCTTGGTGGCGGCTTTGGTGGCCATGATGCGCGGCAACCCTGGCTGGTCCAGCTGTCTCTTTCGCAGTAAGAATACTAGTTAAGGGGCGTCTTCGAGAGAACGACAAAACGCGAGCAGCCTGAGAATTGTAAACCCGGAGAACCCTGCACTGCAGCCGACGAAGCTCCTGTCAACCAGTCCGCCAGGGACAATGCACTAGTATAAGCGGGAAGAAAGCGCCGATGCCGATGCCGCTGCCGATGCTGATGCTGACGCTGATGCTGATGCCGAGAGAGAACGAAGATGAAGATCTTTCGATGTTTTCGATGCTT…	10	MG820782

## Sheet: CAP
Strain	Sequence CAP59	Genotype	Accession
1167 T. rubrum	CCACATCATTCAAGAATAGAACTTTGTCAAAAACAATGCCAGCCTCCTTCAATTCATACAGCGGTTCCATGACTGAGTTGCGCAAGTTGGCGAGGTATGGTATCCGACGCAGCTCAGTCTGGCCAGTCGGAGTTTCAATCCAGCCCGAGCTAGCAGGGGGCTTGCTAATTTCATCGAGATGCGTTGTATCATTGAGCAGTATTCTTCTCGGGATATTATTTTGAGCAAGCACTGCGTCCAGATAACGTAGCTGGCCCTTTGAGTCGTCCCAGCTACCGCTTTCATGAAGACTGACAAAGACGTTATCTCGACCGATGGCCTGGACCAATTCAACAAGGGCAGGTATCCATGCTTCCCTCAGTATTTTTTCGTTGTTCCAATGTATCCCAGTGATGTATA…	1	MG820783
1168 T. rubrum	CCACATCATTCAAGAATAGAACTTTGTCAAAAACAATGCCAGCCTCCTTCAATTCATACAGCGGTTCCATGACTGAGTTGCGCAAGTTGGCGAGGTATGGTATCCGACGCAGCTCAGTCTGGCCAGTCGGAGTTTCAATCCAGCCCGAGCTAGCAGGGGGCTTGCTAATTTCATCGAGATGCGTTGTATCATTGAGCAGTATTCTTCTCGGGATATTATTTTGAGCAAGCACTGCGTCCAGATAACGTAGCTGGCCCTTTGAGTCGTCCCAGCTACCGCTTTCATGAAGACTGACAAAGACGTTATCTCGACCGATGGCCTGGACCAATTCAACAAGGGCAGGTATCCATGCTTCCCTCAGTATTTTTTCGTTGTTCCAATGTATCCCAGTGATGTATA…	1	MG820783
1170 T. rubrum	CCACATCATTCAAGAATAGAACTTTGTCAAAAACAATGCCAGCCTCCTTCAATTCATACAGCGGTTCCATGACTGAGTTGCGCAAGTTGGCGAGGTATGGTATCCGACGCAGCTCAGTCTGGCCAGTCGGAGTTTCAATCCAGCCCGAGCTAGCAGGGGGCTTGCTAATTTCATCGAGATGCGTTGTATCATTGAGCAGTATTCTTCTCGGGATATTATTTTGAGCAAGCACTGCGTCCAGATAACGTAGCTGGCCCTTTGAGTCGTCCCAGCTACCGCTTTCATGAAGACTGACAAAGACGTTATCTCGACCGATGGCCTGGACCAATTCAACAAGGGCAGGTATCCATGCTTCCCTCAGTATTTTTTCGTTGTTCCAATGTATCCCAGTGATGTATA…	1	MG820783
1171 T. rubrum	CCACATCATTCAAGAATAGAACTTTGTCAAAAACAATGCCAGCCTCCTTCAATTCATACAGCGGTTCCATGACTGAGTTGCGCAAGTTGGCGAGGTATGGTATCCGACGCAGCTCAGTCTGGCCAGTCGGAGTTTCAATCCAGCCCGAGCTAGCAGGGGGCTTGCTAATTTCATCGAGATGCGTTGTATCATTGAGCAGTATTCTTCTCGGGATATTATTTTGAGCAAGCACTGCGTCCAGATAACGTAGCTGGCCCTTTGAGTCGTCCCAGCTACCGCTTTCATGAAGACTGACAAAGACGTTATCTCGACCGATGGCCTGGACCAATTCAACAAGGGCAGGTATCCATGCTTCCCTCAGTATTTTTTCGTTGTTCCAATGTATCCCAGTGATGTATA…	1	MG820783
1172 T. rubrum	CCACATCATTCAAGAATAGAACTTTGTCAAAAACAATGCCAGCCTCCTTCAATTCATACAGCGGTTCCATGACTGAGTTGCGCAAGTTGGCGAGGTATGGTATCCGACGCAGCTCAGTCTGGCCAGTCGGAGTTTCAATCCAGCCCGAGCTAGCAGGGGGCTTGCTAATTTCATCGAGATGCGTTGTATCATTGAGCAGTATTCTTCTCGGGATATTATTTTGAGCAAGCACTGCGTCCAGATAACGTAGCTGGCCCTTTGAGTCGTCCCAGCTACCGCTTTCATGAAGACTGACAAAGACGTTATCTCGACCGATGGCCTGGACCAATTCAACAAGGGCAGGTATCCATGCTTCCCTCAGTATTTTTTCGTTGTTCCAATGTATCCCAGTGATGTATA…	1	MG820783
1173 T. rubrum	CCACATCATTCAAGAATAGAACTTTGTCAAAAACAATGCCAGCCTCCTTCAATTCATACAGCGGTTCCATGACTGAGTTGCGCAAGTTGGCGAGGTATGGTATCCGACGCAGCTCAGTCTGGCCAGTCGGAGTTTCAATCCAGCCCGAGCTAGCAGGGGGCTTGCTAATTTCATCGAGATGCGTTGTATCATTGAGCAGTATTCTTCTCGGGATATTATTTTGAGCAAGCACTGCGTCCAGATAACGTAGCTGGCCCTTTGAGTCGTCCCAGCTACCGCTTTCATGAAGACTGACAAAGACGTTATCTCGACCGATGGCCTGGACCAATTCAACAAGGGCAGGTATCCATGCTTCCCTCAGTATTTTTTCGTTGTTCCAATGTATCCCAGTGATGTATA…	1	MG820783
1175 T. rubrum	CCACATCATTCAAGAATAGAACTTTGTCAAAAACAATGCCAGCCTCCTTCAATTCATACAGCGGTTCCATGACTGAGTTGCGCAAGTTGGCGAGGTATGGTATCCGACGCAGCTCAGTCTGGCCAGTCGGAGTTTCAATCCAGCCCGAGCTAGCAGGGGGCTTGCTAATTTCATCGAGATGCGTTGTATCATTGAGCAGTATTCTTCTCGGGATATTATTTTGAGCAAGCACTGCGTCCAGATAACGTAGCTGGCCCTTTGAGTCGTCCCAGCTACCGCTTTCATGAAGACTGACAAAGACGTTATCTCGACCGATGGCCTGGACCAATTCAACAAGGGCAGGTATCCATGCTTCCCTCAGTATTTTTTCGTTGTTCCAATGTATCCCAGTGATGTATA…	1	MG820783
1176 T. rubrum	CCACATCATTCAAGAATAGAACTTTGTCAAAAACAATGCCAGCCTCCTTCAATTCATACAGCGGTTCCATGACTGAGTTGCGCAAGTTGGCGAGGTATGGTATCCGACGCAGCTCAGTCTGGCCAGTCGGAGTTTCAATCCAGCCCGAGCTAGCAGGGGGCTTGCTAATTTCATCGAGATGCGTTGTATCATTGAGCAGTATTCTTCTCGGGATATTATTTTGAGCAAGCACTGCGTCCAGATAACGTAGCTGGCCCTTTGAGTCGTCCCAGCTACCGCTTTCATGAAGACTGACAAAGACGTTATCTCGACCGATGGCCTGGACCAATTCAACAAGGGCAGGTATCCATGCTTCCCTCAGTATTTTTTCGTTGTTCCAATGTATCCCAGTGATGTATA…	1	MG820783
1178 T. rubrum	CCACATCATTCAAGAATAGAACTTTGTCAAAAACAATGCCAGCCTCCTTCAATTCATACAGCGGTTCCATGACTGAGTTGCGCAAGTTGGCGAGGTATGGTATCCGACGCAGCTCAGTCTGGCCAGTCGGAGTTTCAATCCAGCCCGAGCTAGCAGGGGGCTTGCTAATTTCATCGAGATGCGTTGTATCATTGAGCAGTATTCTTCTCGGGATATTATTTTGAGCAAGCACTGCGTCCAGATAACGTAGCTGGCCCTTTGAGTCGTCCCAGCTACCGCTTTCATGAAGACTGACAAAGACGTTATCTCGACCGATGGCCTGGACCAATTCAACAAGGGCAGGTATCCATGCTTCCCTCAGTATTTTTTCGTTGTTCCAATGTATCCCAGTGATGTATA…	1	MG820783
1179 T. rubrum	CCACATCATTCAAGAATAGAACTTTGTCAAAAACAATGCCAGCCTCCTTCAATTCATACAGCGGTTCCATGACTGAGTTGCGCAAGTTGGCGAGGTATGGTATCCGACGCAGCTCAGTCTGGCCAGTCGGAGTTTCAATCCAGCCCGAGCTAGCAGGGGGCTTGCTAATTTCATCGAGATGCGTTGTATCATTGAGCAGTATTCTTCTCGGGATATTATTTTGAGCAAGCACTGCGTCCAGATAACGTAGCTGGCCCTTTGAGTCGTCCCAGCTACCGCTTTCATGAAGACTGACAAAGACGTTATCTCGACCGATGGCCTGGACCAATTCAACAAGGGCAGGTATCCATGCTTCCCTCAGTATTTTTTCGTTGTTCCAATGTATCCCAGTGATGTATA…	1	MG820783
1180 T. rubrum	CCACATCATTCAAGAATAGAACTTTGTCAAAAACAATGCCAGCCTCCTTCAATTCATACAGCGGTTCCATGACTGAGTTGCGCAAGTTGGCGAGGTATGGTATCCGACGCAGCTCAGTCTGGCCAGTCGGAGTTTCAATCCAGCCCGAGCTAGCAGGGGGCTTGCTAATTTCATCGAGATGCGTTGTATCATTGAGCAGTATTCTTCTCGGGATATTATTTTGAGCAAGCACTGCGTCCAGATAACGTAGCTGGCCCTTTGAGTCGTCCCAGCTACCGCTTTCATGAAGACTGACAAAGACGTTATCTCGACCGATGGCCTGGACCAATTCAACAAGGGCAGGTATCCATGCTTCCCTCAGTATTTTTTCGTTGTTCCAATGTATCCCAGTGATGTATA…	1	MG820783
1181 T. rubrum	CCACATCATTCAAGAATAGAACTTTGTCAAAAACAATGCCAGCCTCCTTCAATTCATACAGCGGTTCCATGACTGAGTTGCGCAAGTTGGCGAGGTATGGTATCCGACGCAGCTCAGTCTGGCCAGTCGGAGTTTCAATCCAGCCCGAGCTAGCAGGGGGCTTGCTAATTTCATCGAGATGCGTTGTATCATTGAGCAGTATTCTTCTCGGGATATTATTTTGAGCAAGCACTGCGTCCAGATAACGTAGCTGGCCCTTTGAGTCGTCCCAGCTACCGCTTTCATGAAGACTGACAAAGACGTTATCTCGACCGATGGCCTGGACCAATTCAACAAGGGCAGGTATCCATGCTTCCCTCAGTATTTTTTCGTTGTTCCAATGTATCCCAGTGATGTATA…	1	MG820783
1182 T. rubrum	CCACATCATTCAAGAATAGAACTTTGTCAAAAACAATGCCAGCCTCCTTCAATTCATACAGCGGTTCCATGACTGAGTTGCGCAAGTTGGCGAGGTATGGTATCCGACGCAGCTCAGTCTGGCCAGTCGGAGTTTCAATCCAGCCCGAGCTAGCAGGGGGCTTGCTAATTTCATCGAGATGCGTTGTATCATTGAGCAGTATTCTTCTCGGGATATTATTTTGAGCAAGCACTGCGTCCAGATAACGTAGCTGGCCCTTTGAGTCGTCCCAGCTACCGCTTTCATGAAGACTGACAAAGACGTTATCTCGACCGATGGCCTGGACCAATTCAACAAGGGCAGGTATCCATGCTTCCCTCAGTATTTTTTCGTTGTTCCAATGTATCCCAGTGATGTATA…	1	MG820783
1183 T. rubrum	CCACATCATTCAAGAATAGAACTTTGTCAAAAACAATGCCAGCCTCCTTCAATTCATACAGCGGTTCCATGACTGAGTTGCGCAAGTTGGCGAGGTATGGTATCCGACGCAGCTCAGTCTGGCCAGTCGGAGTTTCAATCCAGCCCGAGCTAGCAGGGGGCTTGCTAATTTCATCGAGATGCGTTGTATCATTGAGCAGTATTCTTCTCGGGATATTATTTTGAGCAAGCACTGCGTCCAGATAACGTAGCTGGCCCTTTGAGTCGTCCCAGCTACCGCTTTCATGAAGACTGACAAAGACGTTATCTCGACCGATGGCCTGGACCAATTCAACAAGGGCAGGTATCCATGCTTCCCTCAGTATTTTTTCGTTGTTCCAATGTATCCCAGTGATGTATA…	1	MG820783
1184 T. rubrum	CCACATCATTCAAGAATAGAACTTTGTCAAAAACAATGCCAGCCTCCTTCAATTCATACAGCGGTTCCATGACTGAGTTGCGCAAGTTGGCGAGGTATGGTATCCGACGCAGCTCAGTCTGGCCAGTCGGAGTTTCAATCCAGCCCGAGCTAGCAGGGGGCTTGCTAATTTCATCGAGATGCGTTGTATCATTGAGCAGTATTCTTCTCGGGATATTATTTTGAGCAAGCACTGCGTCCAGATAACGTAGCTGGCCCTTTGAGTCGTCCCAGCTACCGCTTTCATGAAGACTGACAAAGACGTTATCTCGACCGATGGCCTGGACCAATTCAACAAGGGCAGGTATCCATGCTTCCCTCAGTATTTTTTCGTTGTTCCAATGTATCCCAGTGATGTATA…	1	MG820783
1185 T. rubrum	CCACATCATTCAAGAATAGAACTTTGTCAAAAACAATGCCAGCCTCCTTCAATTCATACAGCGGTTCCATGACTGAGTTGCGCAAGTTGGCGAGGTATGGTATCCGACGCAGCTCAGTCTGGCCAGTCGGAGTTTCAATCCAGCCCGAGCTAGCAGGGGGCTTGCTAATTTCATCGAGATGCGTTGTATCATTGAGCAGTATTCTTCTCGGGATATTATTTTGAGCAAGCACTGCGTCCAGATAACGTAGCTGGCCCTTTGAGTCGTCCCAGCTACCGCTTTCATGAAGACTGACAAAGACGTTATCTCGACCGATGGCCTGGACCAATTCAACAAGGGCAGGTATCCATGCTTCCCTCAGTATTTTTTCGTTGTTCCAATGTATCCCAGTGATGTATA…	1	MG820783
1186 T. rubrum	CCACATCATTCAAGAATAGAACTTTGTCAAAAACAATGCCAGCCTCCTTCAATTCATACAGCGGTTCCATGACTGAGTTGCGCAAGTTGGCGAGGTATGGTATCCGACGCAGCTCAGTCTGGCCAGTCGGAGTTTCAATCCAGCCCGAGCTAGCAGGGGGCTTGCTAATTTCATCGAGATGCGTTGTATCATTGAGCAGTATTCTTCTCGGGATATTATTTTGAGCAAGCACTGCGTCCAGATAACGTAGCTGGCCCTTTGAGTCGTCCCAGCTACCGCTTTCATGAAGACTGACAAAGACGTTATCTCGACCGATGGCCTGGACCAATTCAACAAGGGCAGGTATCCATGCTTCCCTCAGTATTTTTTCGTTGTTCCAATGTATCCCAGTGATGTATA…	1	MG820783
1187 T. rubrum	CCACATCATTCAAGAATAGAACTTTGTCAAAAACAATGCCAGCCTCCTTCAATTCATACAGCGGTTCCATGACTGAGTTGCGCAAGTTGGCGAGGTATGGTATCCGACGCAGCTCAGTCTGGCCAGTCGGAGTTTCAATCCAGCCCGAGCTAGCAGGGGGCTTGCTAATTTCATCGAGATGCGTTGTATCATTGAGCAGTATTCTTCTCGGGATATTATTTTGAGCAAGCACTGCGTCCAGATAACGTAGCTGGCCCTTTGAGTCGTCCCAGCTACCGCTTTCATGAAGACTGACAAAGACGTTATCTCGACCGATGGCCTGGACCAATTCAACAAGGGCAGGTATCCATGCTTCCCTCAGTATTTTTTCGTTGTTCCAATGTATCCCAGTGATGTATA…	1	MG820783
1188 T. rubrum	CCACATCATTCAAGAATAGAACTTTGTCAAAAACAATGCCAGCCTCCTTCAATTCATACAGCGGTTCCATGACTGAGTTGCGCAAGTTGGCGAGGTATGGTATCCGACGCAGCTCAGTCTGGCCAGTCGGAGTTTCAATCCAGCCCGAGCTAGCAGGGGGCTTGCTAATTTCATCGAGATGCGTTGTATCATTGAGCAGTATTCTTCTCGGGATATTATTTTGAGCAAGCACTGCGTCCAGATAACGTAGCTGGCCCTTTGAGTCGTCCCAGCTACCGCTTTCATGAAGACTGACAAAGACGTTATCTCGACCGATGGCCTGGACCAATTCAACAAGGGCAGGTATCCATGCTTCCCTCAGTATTTTTTCGTTGTTCCAATGTATCCCAGTGATGTATA…	1	MG820783
1227 T. rubrum	CCACATCATTCAAGAATAGAACTTTGTCAAAAACAATGCCAGCCTCCTTCAATTCATACAGCGGTTCCATGACTGAGTTGCGCAAGTTGGCGAGGTATGGTATCCGACGCAGCTCAGTCTGGCCAGTCGGAGTTTCAATCCAGCCCGAGCTAGCAGGGGGCTTGCTAATTTCATCGAGATGCGTTGTATCATTGAGCAGTATTCTTCTCGGGATATTATTTTGAGCAAGCACTGCGTCCAGATAACGTAGCTGGCCCTTTGAGTCGTCCCAGCTACCGCTTTCATGAAGACTGACAAAGACGTTATCTCGACCGATGGCCTGGACCAATTCAACAAGGGCAGGTATCCATGCTTCCCTCAGTATTTTTTCGTTGTTCCAATGTATCCCAGTGATGTATA…	1	MG820783
1228 T. rubrum	CCACATCATTCAAGAATAGAACTTTGTCAAAAACAATGCCAGCCTCCTTCAATTCATACAGCGGTTCCATGACTGAGTTGCGCAAGTTGGCGAGGTATGGTATCCGACGCAGCTCAGTCTGGCCAGTCGGAGTTTCAATCCAGCCCGAGCTAGCAGGGGGCTTGCTAATTTCATCGAGATGCGTTGTATCATTGAGCAGTATTCTTCTCGGGATATTATTTTGAGCAAGCACTGCGTCCAGATAACGTAGCTGGCCCTTTGAGTCGTCCCAGCTACCGCTTTCATGAAGACTGACAAAGACGTTATCTCGACCGATGGCCTGGACCAATTCAACAAGGGCAGGTATCCATGCTTCCCTCAGTATTTTTTCGTTGTTCCAATGTATCCCAGTGATGTATA…	1	MG820783
1229 T. rubrum	CCACATCATTCAAGAATAGAACTTTGTCAAAAACAATGCCAGCCTCCTTCAATTCATACAGCGGTTCCATGACTGAGTTGCGCAAGTTGGCGAGGTATGGTATCCGACGCAGCTCAGTCTGGCCAGTCGGAGTTTCAATCCAGCCCGAGCTAGCAGGGGGCTTGCTAATTTCATCGAGATGCGTTGTATCATTGAGCAGTATTCTTCTCGGGATATTATTTTGAGCAAGCACTGCGTCCAGATAACGTAGCTGGCCCTTTGAGTCGTCCCAGCTACCGCTTTCATGAAGACTGACAAAGACGTTATCTCGACCGATGGCCTGGACCAATTCAACAAGGGCAGGTATCCATGCTTCCCTCAGTATTTTTTCGTTGTTCCAATGTATCCCAGTGATGTATA…	1	MG820783
1232 T. rubrum	CCACATCATTCAAGAATAGAACTTTGTCAAAAACAATGCCAGCCTCCTTCAATTCATACAGCGGTTCCATGACTGAGTTGCGCAAGTTGGCGAGGTATGGTATCCGACGCAGCTCAGTCTGGCCAGTCGGAGTTTCAATCCAGCCCGAGCTAGCAGGGGGCTTGCTAATTTCATCGAGATGCGTTGTATCATTGAGCAGTATTCTTCTCGGGATATTATTTTGAGCAAGCACTGCGTCCAGATAACGTAGCTGGCCCTTTGAGTCGTCCCAGCTACCGCTTTCATGAAGACTGACAAAGACGTTATCTCGACCGATGGCCTGGACCAATTCAACAAGGGCAGGTATCCATGCTTCCCTCAGTATTTTTTCGTTGTTCCAATGTATCCCAGTGATGTATA…	1	MG820783
1237 T. rubrum	CCACATCATTCAAGAATAGAACTTTGTCAAAAACAATGCCAGCCTCCTTCAATTCATACAGCGGTTCCATGACTGAGTTGCGCAAGTTGGCGAGGTATGGTATCCGACGCAGCTCAGTCTGGCCAGTCGGAGTTTCAATCCAGCCCGAGCTAGCAGGGGGCTTGCTAATTTCATCGAGATGCGTTGTATCATTGAGCAGTATTCTTCTCGGGATATTATTTTGAGCAAGCACTGCGTCCAGATAACGTAGCTGGCCCTTTGAGTCGTCCCAGCTACCGCTTTCATGAAGACTGACAAAGACGTTATCTCGACCGATGGCCTGGACCAATTCAACAAGGGCAGGTATCCATGCTTCCCTCAGTATTTTTTCGTTGTTCCAATGTATCCCAGTGATGTATA…	1	MG820783
1240 T. rubrum	CCACATCATTCAAGAATAGAACTTTGTCAAAAACAATGCCAGCCTCCTTCAATTCATACAGCGGTTCCATGACTGAGTTGCGCAAGTTGGCGAGGTATGGTATCCGACGCAGCTCAGTCTGGCCAGTCGGAGTTTCAATCCAGCCCGAGCTAGCAGGGGGCTTGCTAATTTCATCGAGATGCGTTGTATCATTGAGCAGTATTCTTCTCGGGATATTATTTTGAGCAAGCACTGCGTCCAGATAACGTAGCTGGCCCTTTGAGTCGTCCCAGCTACCGCTTTCATGAAGACTGACAAAGACGTTATCTCGACCGATGGCCTGGACCAATTCAACAAGGGCAGGTATCCATGCTTCCCTCAGTATTTTTTCGTTGTTCCAATGTATCCCAGTGATGTATA…	1	MG820783
1251 T. rubrum	CCACATCATTCAAGAATAGAACTTTGTCAAAAACAATGCCAGCCTCCTTCAATTCATACAGCGGTTCCATGACTGAGTTGCGCAAGTTGGCGAGGTATGGTATCCGACGCAGCTCAGTCTGGCCAGTCGGAGTTTCAATCCAGCCCGAGCTAGCAGGGGGCTTGCTAATTTCATCGAGATGCGTTGTATCATTGAGCAGTATTCTTCTCGGGATATTATTTTGAGCAAGCACTGCGTCCAGATAACGTAGCTGGCCCTTTGAGTCGTCCCAGCTACCGCTTTCATGAAGACTGACAAAGACGTTATCTCGACCGATGGCCTGGACCAATTCAACAAGGGCAGGTATCCATGCTTCCCTCAGTATTTTTTCGTTGTTCCAATGTATCCCAGTGATGTATA…	1	MG820783
1272 T. rubrum	CCACATCATTCAAGAATAGAACTTTGTCAAAAACAATGCCAGCCTCCTTCAATTCATACAGCGGTTCCATGACTGAGTTGCGCAAGTTGGCGAGGTATGGTATCCGACGCAGCTCAGTCTGGCCAGTCGGAGTTTCAATCCAGCCCGAGCTAGCAGGGGGCTTGCTAATTTCATCGAGATGCGTTGTATCATTGAGCAGTATTCTTCTCGGGATATTATTTTGAGCAAGCACTGCGTCCAGATAACGTAGCTGGCCCTTTGAGTCGTCCCAGCTACCGCTTTCATGAAGACTGACAAAGACGTTATCTCGACCGATGGCCTGGACCAATTCAACAAGGGCAGGTATCCATGCTTCCCTCAGTATTTTTTCGTTGTTCCAATGTATCCCAGTGATGTATA…	1	MG820783
1279 T. rubrum	CCACATCATTCAAGAATAGAACTTTGTCAAAAACAATGCCAGCCTCCTTCAATTCATACAGCGGTTCCATGACTGAGTTGCGCAAGTTGGCGAGGTATGGTATCCGACGCAGCTCAGTCTGGCCAGTCGGAGTTTCAATCCAGCCCGAGCTAGCAGGGGGCTTGCTAATTTCATCGAGATGCGTTGTATCATTGAGCAGTATTCTTCTCGGGATATTATTTTGAGCAAGCACTGCGTCCAGATAACGTAGCTGGCCCTTTGAGTCGTCCCAGCTACCGCTTTCATGAAGACTGACAAAGACGTTATCTCGACCGATGGCCTGGACCAATTCAACAAGGGCAGGTATCCATGCTTCCCTCAGTATTTTTTCGTTGTTCCAATGTATCCCAGTGATGTATA…	1	MG820783
1398 T. rubrum	CCACATCATTCAAGAATAGAACTTTGTCAAAAACAATGCCAGCCTCCTTCAATTCATACAGCGGTTCCATGACTGAGTTGCGCAAGTTGGCGAGGTATGGTATCCGACGCAGCTCAGTCTGGCCAGTCGGAGTTTCAATCCAGCCCGAGCTAGCAGGGGGCTTGCTAATTTCATCGAGATGCGTTGTATCATTGAGCAGTATTCTTCTCGGGATATTATTTTGAGCAAGCACTGCGTCCAGATAACGTAGCTGGCCCTTTGAGTCGTCCCAGCTACCGCTTTCATGAAGACTGACAAAGACGTTATCTCGACCGATGGCCTGGACCAATTCAACAAGGGCAGGTATCCATGCTTCCCTCAGTATTTTTTCGTTGTTCCAATGTATCCCAGTGATGTATA…	1	MG820783
1399 T. rubrum	CCACATCATTCAAGAATAGAACTTTGTCAAAAACAATGCCAGCCTCCTTCAATTCATACAGCGGTTCCATGACTGAGTTGCGCAAGTTGGCGAGGTATGGTATCCGACGCAGCTCAGTCTGGCCAGTCGGAGTTTCAATCCAGCCCGAGCTAGCAGGGGGCTTGCTAATTTCATCGAGATGCGTTGTATCATTGAGCAGTATTCTTCTCGGGATATTATTTTGAGCAAGCACTGCGTCCAGATAACGTAGCTGGCCCTTTGAGTCGTCCCAGCTACCGCTTTCATGAAGACTGACAAAGACGTTATCTCGACCGATGGCCTGGACCAATTCAACAAGGGCAGGTATCCATGCTTCCCTCAGTATTTTTTCGTTGTTCCAATGTATCCCAGTGATGTATA…	1	MG820783
1401 T. rubrum	CCACATCATTCAAGAATAGAACTTTGTCAAAAACAATGCCAGCCTCCTTCAATTCATACAGCGGTTCCATGACTGAGTTGCGCAAGTTGGCGAGGTATGGTATCCGACGCAGCTCAGTCTGGCCAGTCGGAGTTTCAATCCAGCCCGAGCTAGCAGGGGGCTTGCTAATTTCATCGAGATGCGTTGTATCATTGAGCAGTATTCTTCTCGGGATATTATTTTGAGCAAGCACTGCGTCCAGATAACGTAGCTGGCCCTTTGAGTCGTCCCAGCTACCGCTTTCATGAAGACTGACAAAGACGTTATCTCGACCGATGGCCTGGACCAATTCAACAAGGGCAGGTATCCATGCTTCCCTCAGTATTTTTTCGTTGTTCCAATGTATCCCAGTGATGTATA…	1	MG820783
1441 T. rubrum	CAGCCCCAGCAACGGCACATGCAAAGTTTTTTCCACCGCCGTATGGTGGGACGGGCGTTGCACATCTATAGCGGTTGCCATGAACTTCATTCACGAGTAATGCTTCATAGGCATAGGCTATAGGATTGATATAGAGTATCCATTTGAACCACGGGTGCCTGATCGTGTGTTAGCTTGTGTGTTTCCTCGAGGTATGGGGGATTTTGTGGGGGTTATTTTAACTAACATATAGGAAGGCTGCAGAGCAAATCCAGTATATATCACAAGAGCAAGAATCATGACTCCAGCCAGAGCAAGAGCTTGAGGTATAGTCTTGGTTGCCGCTGCCAATGTGCGAAATATAGCTGACATGGTAAGGATGGTGATGAAAGTAAACAGGAAGAAGATGAAAAACTTCGC…	1	MG820783
1443 T. rubrum	CCACATCATTCAAGAATAGAACTTTGTCAAAAACAATGCCAGCCTCCTTCAATTCATACAGCGGTTCCATGACTGAGTTGCGCAAGTTGGCGAGGTATGGTATCCGACGCAGCTCAGTCTGGCCAGTCGGAGTTTCAATCCAGCCCGAGCTAGCAGGGGGCTTGCTAATTTCATCGAGATGCGTTGTATCATTGAGCAGTATTCTTCTCGGGATATTATTTTGAGCAAGCACTGCGTCCAGATAACGTAGCTGGCCCTTTGAGTCGTCCCAGCTACCGCTTTCATGAAGACTGACAAAGACGTTATCTCGACCGATGGCCTGGACCAATTCAACAAGGGCAGGTATCCATGCTTCCCTCAGTATTTTTTCGTTGTTCCAATGTATCCCAGTGATGTATA…	1	MG820783
1444 T. rubrum	CCACATCATTCAAGAATAGAACTTTGTCAAAAACAATGCCAGCCTCCTTCAATTCATACAGCGGTTCCATGACTGAGTTGCGCAAGTTGGCGAGGTATGGTATCCGACGCAGCTCAGTCTGGCCAGTCGGAGTTTCAATCCAGCCCGAGCTAGCAGGGGGCTTGCTAATTTCATCGAGATGCGTTGTATCATTGAGCAGTATTCTTCTCGGGATATTATTTTGAGCAAGCACTGCGTCCAGATAACGTAGCTGGCCCTTTGAGTCGTCCCAGCTACCGCTTTCATGAAGACTGACAAAGACGTTATCTCGACCGATGGCCTGGACCAATTCAACAAGGGCAGGTATCCATGCTTCCCTCAGTATTTTTTCGTTGTTCCAATGTATCCCAGTGATGTATA…	1	MG820783
1450 T. rubrum	CCACATCATTCAAGAATAGAACTTTGTCAAAAACAATGCCAGCCTCCTTCAATTCATACAGCGGTTCCATGACTGAGTTGCGCAAGTTGGCGAGGTATGGTATCCGACGCAGCTCAGTCTGGCCAGTCGGAGTTTCAATCCAGCCCGAGCTAGCAGGGGGCTTGCTAATTTCATCGAGATGCGTTGTATCATTGAGCAGTATTCTTCTCGGGATATTATTTTGAGCAAGCACTGCGTCCAGATAACGTAGCTGGCCCTTTGAGTCGTCCCAGCTACCGCTTTCATGAAGACTGACAAAGACGTTATCTCGACCGATGGCCTGGACCAATTCAACAAGGGCAGGTATCCATGCTTCCCTCAGTATTTTTTCGTTGTTCCAATGTATCCCAGTGATGTATA…	1	MG820783
1451 T. rubrum	CCACATCATTCAAGAATAGAACTTTGTCAAAAACAATGCCAGCCTCCTTCAATTCATACAGCGGTTCCATGACTGAGTTGCGCAAGTTGGCGAGGTATGGTATCCGACGCAGCTCAGTCTGGCCAGTCGGAGTTTCAATCCAGCCCGAGCTAGCAGGGGGCTTGCTAATTTCATCGAGATGCGTTGTATCATTGAGCAGTATTCTTCTCGGGATATTATTTTGAGCAAGCACTGCGTCCAGATAACGTAGCTGGCCCTTTGAGTCGTCCCAGCTACCGCTTTCATGAAGACTGACAAAGACGTTATCTCGACCGATGGCCTGGACCAATTCAACAAGGGCAGGTATCCATGCTTCCCTCAGTATTTTTTCGTTGTTCCAATGTATCCCAGTGATGTATA…	1	MG820783
1453 T. rubrum	CCACATCATTCAAGAATAGAACTTTGTCAAAAACAATGCCAGCCTCCTTCAATTCATACAGCGGTTCCATGACTGAGTTGCGCAAGTTGGCGAGGTATGGTATCCGACGCAGCTCAGTCTGGCCAGTCGGAGTTTCAATCCAGCCCGAGCTAGCAGGGGGCTTGCTAATTTCATCGAGATGCGTTGTATCATTGAGCAGTATTCTTCTCGGGATATTATTTTGAGCAAGCACTGCGTCCAGATAACGTAGCTGGCCCTTTGAGTCGTCCCAGCTACCGCTTTCATGAAGACTGACAAAGACGTTATCTCGACCGATGGCCTGGACCAATTCAACAAGGGCAGGTATCCATGCTTCCCTCAGTATTTTTTCGTTGTTCCAATGTATCCCAGTGATGTATA…	1	MG820783
1454 T. rubrum	CCACATCATTCAAGAATAGAACTTTGTCAAAAACAATGCCAGCCTCCTTCAATTCATACAGCGGTTCCATGACTGAGTTGCGCAAGTTGGCGAGGTATGGTATCCGACGCAGCTCAGTCTGGCCAGTCGGAGTTTCAATCCAGCCCGAGCTAGCAGGGGGCTTGCTAATTTCATCGAGATGCGTTGTATCATTGAGCAGTATTCTTCTCGGGATATTATTTTGAGCAAGCACTGCGTCCAGATAACGTAGCTGGCCCTTTGAGTCGTCCCAGCTACCGCTTTCATGAAGACTGACAAAGACGTTATCTCGACCGATGGCCTGGACCAATTCAACAAGGGCAGGTATCCATGCTTCCCTCAGTATTTTTTCGTTGTTCCAATGTATCCCAGTGATGTATA…	1	MG820783
1457 T. rubrum	CCACATCATTCAAGAATAGAACTTTGTCAAAAACAATGCCAGCCTCCTTCAATTCATACAGCGGTTCCATGACTGAGTTGCGCAAGTTGGCGAGGTATGGTATCCGACGCAGCTCAGTCTGGCCAGTCGGAGTTTCAATCCAGCCCGAGCTAGCAGGGGGCTTGCTAATTTCATCGAGATGCGTTGTATCATTGAGCAGTATTCTTCTCGGGATATTATTTTGAGCAAGCACTGCGTCCAGATAACGTAGCTGGCCCTTTGAGTCGTCCCAGCTACCGCTTTCATGAAGACTGACAAAGACGTTATCTCGACCGATGGCCTGGACCAATTCAACAAGGGCAGGTATCCATGCTTCCCTCAGTATTTTTTCGTTGTTCCAATGTATCCCAGTGATGTATA…	1	MG820783
1460 T. rubrum	CCACATCATTCAAGAATAGAACTTTGTCAAAAACAATGCCAGCCTCCTTCAATTCATACAGCGGTTCCATGACTGAGTTGCGCAAGTTGGCGAGGTATGGTATCCGACGCAGCTCAGTCTGGCCAGTCGGAGTTTCAATCCAGCCCGAGCTAGCAGGGGGCTTGCTAATTTCATCGAGATGCGTTGTATCATTGAGCAGTATTCTTCTCGGGATATTATTTTGAGCAAGCACTGCGTCCAGATAACGTAGCTGGCCCTTTGAGTCGTCCCAGCTACCGCTTTCATGAAGACTGACAAAGACGTTATCTCGACCGATGGCCTGGACCAATTCAACAAGGGCAGGTATCCATGCTTCCCTCAGTATTTTTTCGTTGTTCCAATGTATCCCAGTGATGTATA…	1	MG820783
1466 T. rubrum	CCACATCATTCAAGAATAGAACTTTGTCAAAAACAATGCCAGCCTCCTTCAATTCATACAGCGGTTCCATGACTGAGTTGCGCAAGTTGGCGAGGTATGGTATCCGACGCAGCTCAGTCTGGCCAGTCGGAGTTTCAATCCAGCCCGAGCTAGCAGGGGGCTTGCTAATTTCATCGAGATGCGTTGTATCATTGAGCAGTATTCTTCTCGGGATATTATTTTGAGCAAGCACTGCGTCCAGATAACGTAGCTGGCCCTTTGAGTCGTCCCAGCTACCGCTTTCATGAAGACTGACAAAGACGTTATCTCGACCGATGGCCTGGACCAATTCAACAAGGGCAGGTATCCATGCTTCCCTCAGTATTTTTTCGTTGTTCCAATGTATCCCAGTGATGTATA…	1	MG820783
1468 T. rubrum	CCACATCATTCAAGAATAGAACTTTGTCAAAAACAATGCCAGCCTCCTTCAATTCATACAGCGGTTCCATGACTGAGTTGCGCAAGTTGGCGAGGTATGGTATCCGACGCAGCTCAGTCTGGCCAGTCGGAGTTTCAATCCAGCCCGAGCTAGCAGGGGGCTTGCTAATTTCATCGAGATGCGTTGTATCATTGAGCAGTATTCTTCTCGGGATATTATTTTGAGCAAGCACTGCGTCCAGATAACGTAGCTGGCCCTTTGAGTCGTCCCAGCTACCGCTTTCATGAAGACTGACAAAGACGTTATCTCGACCGATGGCCTGGACCAATTCAACAAGGGCAGGTATCCATGCTTCCCTCAGTATTTTTTCGTTGTTCCAATGTATCCCAGTGATGTATA…	1	MG820783
1470 T. rubrum	CCACATCATTCAAGAATAGAACTTTGTCAAAAACAATGCCAGCCTCCTTCAATTCATACAGCGGTTCCATGACTGAGTTGCGCAAGTTGGCGAGGTATGGTATCCGACGCAGCTCAGTCTGGCCAGTCGGAGTTTCAATCCAGCCCGAGCTAGCAGGGGGCTTGCTAATTTCATCGAGATGCGTTGTATCATTGAGCAGTATTCTTCTCGGGATATTATTTTGAGCAAGCACTGCGTCCAGATAACGTAGCTGGCCCTTTGAGTCGTCCCAGCTACCGCTTTCATGAAGACTGACAAAGACGTTATCTCGACCGATGGCCTGGACCAATTCAACAAGGGCAGGTATCCATGCTTCCCTCAGTATTTTTTCGTTGTTCCAATGTATCCCAGTGATGTATA…	1	MG820783
1471 T. rubrum	CCACATCATTCAAGAATAGAACTTTGTCAAAAACAATGCCAGCCTCCTTCAATTCATACAGCGGTTCCATGACTGAGTTGCGCAAGTTGGCGAGGTATGGTATCCGACGCAGCTCAGTCTGGCCAGTCGGAGTTTCAATCCAGCCCGAGCTAGCAGGGGGCTTGCTAATTTCATCGAGATGCGTTGTATCATTGAGCAGTATTCTTCTCGGGATATTATTTTGAGCAAGCACTGCGTCCAGATAACGTAGCTGGCCCTTTGAGTCGTCCCAGCTACCGCTTTCATGAAGACTGACAAAGACGTTATCTCGACCGATGGCCTGGACCAATTCAACAAGGGCAGGTATCCATGCTTCCCTCAGTATTTTTTCGTTGTTCCAATGTATCCCAGTGATGTATA…	1	MG820783
1473 T. rubrum	CCACATCATTCAAGAATAGAACTTTGTCAAAAACAATGCCAGCCTCCTTCAATTCATACAGCGGTTCCATGACTGAGTTGCGCAAGTTGGCGAGGTATGGTATCCGACGCAGCTCAGTCTGGCCAGTCGGAGTTTCAATCCAGCCCGAGCTAGCAGGGGGCTTGCTAATTTCATCGAGATGCGTTGTATCATTGAGCAGTATTCTTCTCGGGATATTATTTTGAGCAAGCACTGCGTCCAGATAACGTAGCTGGCCCTTTGAGTCGTCCCAGCTACCGCTTTCATGAAGACTGACAAAGACGTTATCTCGACCGATGGCCTGGACCAATTCAACAAGGGCAGGTATCCATGCTTCCCTCAGTATTTTTTCGTTGTTCCAATGTATCCCAGTGATGTATA…	1	MG820783
1474 T. rubrum	CCACATCATTCAAGAATAGAACTTTGTCAAAAACAATGCCAGCCTCCTTCAATTCATACAGCGGTTCCATGACTGAGTTGCGCAAGTTGGCGAGGTATGGTATCCGACGCAGCTCAGTCTGGCCAGTCGGAGTTTCAATCCAGCCCGAGCTAGCAGGGGGCTTGCTAATTTCATCGAGATGCGTTGTATCATTGAGCAGTATTCTTCTCGGGATATTATTTTGAGCAAGCACTGCGTCCAGATAACGTAGCTGGCCCTTTGAGTCGTCCCAGCTACCGCTTTCATGAAGACTGACAAAGACGTTATCTCGACCGATGGCCTGGACCAATTCAACAAGGGCAGGTATCCATGCTTCCCTCAGTATTTTTTCGTTGTTCCAATGTATCCCAGTGATGTATA…	1	MG820783
1475 T. rubrum	CCACATCATTCAAGAATAGAACTTTGTCAAAAACAATGCCAGCCTCCTTCAATTCATACAGCGGTTCCATGACTGAGTTGCGCAAGTTGGCGAGGTATGGTATCCGACGCAGCTCAGTCTGGCCAGTCGGAGTTTCAATCCAGCCCGAGCTAGCAGGGGGCTTGCTAATTTCATCGAGATGCGTTGTATCATTGAGCAGTATTCTTCTCGGGATATTATTTTGAGCAAGCACTGCGTCCAGATAACGTAGCTGGCCCTTTGAGTCGTCCCAGCTACCGCTTTCATGAAGACTGACAAAGACGTTATCTCGACCGATGGCCTGGACCAATTCAACAAGGGCAGGTATCCATGCTTCCCTCAGTATTTTTTCGTTGTTCCAATGTATCCCAGTGATGTATA…	1	MG820783
1505 T. rubrum	CCACATCATTCAAGAATAGAACTTTGTCAAAAACAATGCCAGCCTCCTTCAATTCATACAGCGGTTCCATGACTGAGTTGCGCAAGTTGGCGAGGTATGGTATCCGACGCAGCTCAGTCTGGCCAGTCGGAGTTTCAATCCAGCCCGAGCTAGCAGGGGGCTTGCTAATTTCATCGAGATGCGTTGTATCATTGAGCAGTATTCTTCTCGGGATATTATTTTGAGCAAGCACTGCGTCCAGATAACGTAGCTGGCCCTTTGAGTCGTCCCAGCTACCGCTTTCATGAAGACTGACAAAGACGTTATCTCGACCGATGGCCTGGACCAATTCAACAAGGGCAGGTATCCATGCTTCCCTCAGTATTTTTTCGTTGTTCCAATGTATCCCAGTGATGTATA…	1	MG820783
1534 T. rubrum	CCACATCATTCAAGAATAGAACTTTGTCAAAAACAATGCCAGCCTCCTTCAATTCATACAGCGGTTCCATGACTGAGTTGCGCAAGTTGGCGAGGTATGGTATCCGACGCAGCTCAGTCTGGCCAGTCGGAGTTTCAATCCAGCCCGAGCTAGCAGGGGGCTTGCTAATTTCATCGAGATGCGTTGTATCATTGAGCAGTATTCTTCTCGGGATATTATTTTGAGCAAGCACTGCGTCCAGATAACGTAGCTGGCCCTTTGAGTCGTCCCAGCTACCGCTTTCATGAAGACTGACAAAGACGTTATCTCGACCGATGGCCTGGACCAATTCAACAAGGGCAGGTATCCATGCTTCCCTCAGTATTTTTTCGTTGTTCCAATGTATCCCAGTGATGTATA…	1	MG820783
1536 T. rubrum	CCACATCATTCAAGAATAGAACTTTGTCAAAAACAATGCCAGCCTCCTTCAATTCATACAGCGGTTCCATGACTGAGTTGCGCAAGTTGGCGAGGTATGGTATCCGACGCAGCTCAGTCTGGCCAGTCGGAGTTTCAATCCAGCCCGAGCTAGCAGGGGGCTTGCTAATTTCATCGAGATGCGTTGTATCATTGAGCAGTATTCTTCTCGGGATATTATTTTGAGCAAGCACTGCGTCCAGATAACGTAGCTGGCCCTTTGAGTCGTCCCAGCTACCGCTTTCATGAAGACTGACAAAGACGTTATCTCGACCGATGGCCTGGACCAATTCAACAAGGGCAGGTATCCATGCTTCCCTCAGTATTTTTTCGTTGTTCCAATGTATCCCAGTGATGTATA…	1	MG820783
1538 T. rubrum	CCACATCATTCAAGAATAGAACTTTGTCAAAAACAATGCCAGCCTCCTTCAATTCATACAGCGGTTCCATGACTGAGTTGCGCAAGTTGGCGAGGTATGGTATCCGACGCAGCTCAGTCTGGCCAGTCGGAGTTTCAATCCAGCCCGAGCTAGCAGGGGGCTTGCTAATTTCATCGAGATGCGTTGTATCATTGAGCAGTATTCTTCTCGGGATATTATTTTGAGCAAGCACTGCGTCCAGATAACGTAGCTGGCCCTTTGAGTCGTCCCAGCTACCGCTTTCATGAAGACTGACAAAGACGTTATCTCGACCGATGGCCTGGACCAATTCAACAAGGGCAGGTATCCATGCTTCCCTCAGTATTTTTTCGTTGTTCCAATGTATCCCAGTGATGTATA…	1	MG820783
1539 T. rubrum	CCACATCATTCAAGAATAGAACTTTGTCAAAAACAATGCCAGCCTCCTTCAATTCATACAGCGGTTCCATGACTGAGTTGCGCAAGTTGGCGAGGTATGGTATCCGACGCAGCTCAGTCTGGCCAGTCGGAGTTTCAATCCAGCCCGAGCTAGCAGGGGGCTTGCTAATTTCATCGAGATGCGTTGTATCATTGAGCAGTATTCTTCTCGGGATATTATTTTGAGCAAGCACTGCGTCCAGATAACGTAGCTGGCCCTTTGAGTCGTCCCAGCTACCGCTTTCATGAAGACTGACAAAGACGTTATCTCGACCGATGGCCTGGACCAATTCAACAAGGGCAGGTATCCATGCTTCCCTCAGTATTTTTTCGTTGTTCCAATGTATCCCAGTGATGTATA…	1	MG820783
1540 T. rubrum	CCACATCATTCAAGAATAGAACTTTGTCAAAAACAATGCCAGCCTCCTTCAATTCATACAGCGGTTCCATGACTGAGTTGCGCAAGTTGGCGAGGTATGGTATCCGACGCAGCTCAGTCTGGCCAGTCGGAGTTTCAATCCAGCCCGAGCTAGCAGGGGGCTTGCTAATTTCATCGAGATGCGTTGTATCATTGAGCAGTATTCTTCTCGGGATATTATTTTGAGCAAGCACTGCGTCCAGATAACGTAGCTGGCCCTTTGAGTCGTCCCAGCTACCGCTTTCATGAAGACTGACAAAGACGTTATCTCGACCGATGGCCTGGACCAATTCAACAAGGGCAGGTATCCATGCTTCCCTCAGTATTTTTTCGTTGTTCCAATGTATCCCAGTGATGTATA…	1	MG820783
1541 T. rubrum	CCACATCATTCAAGAATAGAACTTTGTCAAAAACAATGCCAGCCTCCTTCAATTCATACAGCGGTTCCATGACTGAGTTGCGCAAGTTGGCGAGGTATGGTATCCGACGCAGCTCAGTCTGGCCAGTCGGAGTTTCAATCCAGCCCGAGCTAGCAGGGGGCTTGCTAATTTCATCGAGATGCGTTGTATCATTGAGCAGTATTCTTCTCGGGATATTATTTTGAGCAAGCACTGCGTCCAGATAACGTAGCTGGCCCTTTGAGTCGTCCCAGCTACCGCTTTCATGAAGACTGACAAAGACGTTATCTCGACCGATGGCCTGGACCAATTCAACAAGGGCAGGTATCCATGCTTCCCTCAGTATTTTTTCGTTGTTCCAATGTATCCCAGTGATGTATA…	1	MG820783
1542 T. rubrum	CCACATCATTCAAGAATAGAACTTTGTCAAAAACAATGCCAGCCTCCTTCAATTCATACAGCGGTTCCATGACTGAGTTGCGCAAGTTGGCGAGGTATGGTATCCGACGCAGCTCAGTCTGGCCAGTCGGAGTTTCAATCCAGCCCGAGCTAGCAGGGGGCTTGCTAATTTCATCGAGATGCGTTGTATCATTGAGCAGTATTCTTCTCGGGATATTATTTTGAGCAAGCACTGCGTCCAGATAACGTAGCTGGCCCTTTGAGTCGTCCCAGCTACCGCTTTCATGAAGACTGACAAAGACGTTATCTCGACCGATGGCCTGGACCAATTCAACAAGGGCAGGTATCCATGCTTCCCTCAGTATTTTTTCGTTGTTCCAATGTATCCCAGTGATGTATA…	1	MG820783
1543 T. rubrum	CCACATCATTCAAGAATAGAACTTTGTCAAAAACAATGCCAGCCTCCTTCAATTCATACAGCGGTTCCATGACTGAGTTGCGCAAGTTGGCGAGGTATGGTATCCGACGCAGCTCAGTCTGGCCAGTCGGAGTTTCAATCCAGCCCGAGCTAGCAGGGGGCTTGCTAATTTCATCGAGATGCGTTGTATCATTGAGCAGTATTCTTCTCGGGATATTATTTTGAGCAAGCACTGCGTCCAGATAACGTAGCTGGCCCTTTGAGTCGTCCCAGCTACCGCTTTCATGAAGACTGACAAAGACGTTATCTCGACCGATGGCCTGGACCAATTCAACAAGGGCAGGTATCCATGCTTCCCTCAGTATTTTTTCGTTGTTCCAATGTATCCCAGTGATGTATA…	1	MG820783
1544 T. rubrum	CCACATCATTCAAGAATAGAACTTTGTCAAAAACAATGCCAGCCTCCTTCAATTCATACAGCGGTTCCATGACTGAGTTGCGCAAGTTGGCGAGGTATGGTATCCGACGCAGCTCAGTCTGGCCAGTCGGAGTTTCAATCCAGCCCGAGCTAGCAGGGGGCTTGCTAATTTCATCGAGATGCGTTGTATCATTGAGCAGTATTCTTCTCGGGATATTATTTTGAGCAAGCACTGCGTCCAGATAACGTAGCTGGCCCTTTGAGTCGTCCCAGCTACCGCTTTCATGAAGACTGACAAAGACGTTATCTCGACCGATGGCCTGGACCAATTCAACAAGGGCAGGTATCCATGCTTCCCTCAGTATTTTTTCGTTGTTCCAATGTATCCCAGTGATGTATA…	1	MG820783
1545 T. rubrum	CCACATCATTCAAGAATAGAACTTTGTCAAAAACAATGCCAGCCTCCTTCAATTCATACAGCGGTTCCATGACTGAGTTGCGCAAGTTGGCGAGGTATGGTATCCGACGCAGCTCAGTCTGGCCAGTCGGAGTTTCAATCCAGCCCGAGCTAGCAGGGGGCTTGCTAATTTCATCGAGATGCGTTGTATCATTGAGCAGTATTCTTCTCGGGATATTATTTTGAGCAAGCACTGCGTCCAGATAACGTAGCTGGCCCTTTGAGTCGTCCCAGCTACCGCTTTCATGAAGACTGACAAAGACGTTATCTCGACCGATGGCCTGGACCAATTCAACAAGGGCAGGTATCCATGCTTCCCTCAGTATTTTTTCGTTGTTCCAATGTATCCCAGTGATGTATA…	1	MG820783
1546 T. rubrum	CCACATCATTCAAGAATAGAACTTTGTCAAAAACAATGCCAGCCTCCTTCAATTCATACAGCGGTTCCATGACTGAGTTGCGCAAGTTGGCGAGGTATGGTATCCGACGCAGCTCAGTCTGGCCAGTCGGAGTTTCAATCCAGCCCGAGCTAGCAGGGGGCTTGCTAATTTCATCGAGATGCGTTGTATCATTGAGCAGTATTCTTCTCGGGATATTATTTTGAGCAAGCACTGCGTCCAGATAACGTAGCTGGCCCTTTGAGTCGTCCCAGCTACCGCTTTCATGAAGACTGACAAAGACGTTATCTCGACCGATGGCCTGGACCAATTCAACAAGGGCAGGTATCCATGCTTCCCTCAGTATTTTTTCGTTGTTCCAATGTATCCCAGTGATGTATA…	1	MG820783
1547 T. rubrum	CCACATCATTCAAGAATAGAACTTTGTCAAAAACAATGCCAGCCTCCTTCAATTCATACAGCGGTTCCATGACTGAGTTGCGCAAGTTGGCGAGGTATGGTATCCGACGCAGCTCAGTCTGGCCAGTCGGAGTTTCAATCCAGCCCGAGCTAGCAGGGGGCTTGCTAATTTCATCGAGATGCGTTGTATCATTGAGCAGTATTCTTCTCGGGATATTATTTTGAGCAAGCACTGCGTCCAGATAACGTAGCTGGCCCTTTGAGTCGTCCCAGCTACCGCTTTCATGAAGACTGACAAAGACGTTATCTCGACCGATGGCCTGGACCAATTCAACAAGGGCAGGTATCCATGCTTCCCTCAGTATTTTTTCGTTGTTCCAATGTATCCCAGTGATGTATA…	1	MG820783
1548 T. rubrum	CCACATCATTCAAGAATAGAACTTTGTCAAAAACAATGCCAGCCTCCTTCAATTCATACAGCGGTTCCATGACTGAGTTGCGCAAGTTGGCGAGGTATGGTATCCGACGCAGCTCAGTCTGGCCAGTCGGAGTTTCAATCCAGCCCGAGCTAGCAGGGGGCTTGCTAATTTCATCGAGATGCGTTGTATCATTGAGCAGTATTCTTCTCGGGATATTATTTTGAGCAAGCACTGCGTCCAGATAACGTAGCTGGCCCTTTGAGTCGTCCCAGCTACCGCTTTCATGAAGACTGACAAAGACGTTATCTCGACCGATGGCCTGGACCAATTCAACAAGGGCAGGTATCCATGCTTCCCTCAGTATTTTTTCGTTGTTCCAATGTATCCCAGTGATGTATA…	1	MG820783
1549 T. rubrum	CCACATCATTCAAGAATAGAACTTTGTCAAAAACAATGCCAGCCTCCTTCAATTCATACAGCGGTTCCATGACTGAGTTGCGCAAGTTGGCGAGGTATGGTATCCGACGCAGCTCAGTCTGGCCAGTCGGAGTTTCAATCCAGCCCGAGCTAGCAGGGGGCTTGCTAATTTCATCGAGATGCGTTGTATCATTGAGCAGTATTCTTCTCGGGATATTATTTTGAGCAAGCACTGCGTCCAGATAACGTAGCTGGCCCTTTGAGTCGTCCCAGCTACCGCTTTCATGAAGACTGACAAAGACGTTATCTCGACCGATGGCCTGGACCAATTCAACAAGGGCAGGTATCCATGCTTCCCTCAGTATTTTTTCGTTGTTCCAATGTATCCCAGTGATGTATA…	1	MG820783
1550 T. rubrum	CCACATCATTCAAGAATAGAACTTTGTCAAAAACAATGCCAGCCTCCTTCAATTCATACAGCGGTTCCATGACTGAGTTGCGCAAGTTGGCGAGGTATGGTATCCGACGCAGCTCAGTCTGGCCAGTCGGAGTTTCAATCCAGCCCGAGCTAGCAGGGGGCTTGCTAATTTCATCGAGATGCGTTGTATCATTGAGCAGTATTCTTCTCGGGATATTATTTTGAGCAAGCACTGCGTCCAGATAACGTAGCTGGCCCTTTGAGTCGTCCCAGCTACCGCTTTCATGAAGACTGACAAAGACGTTATCTCGACCGATGGCCTGGACCAATTCAACAAGGGCAGGTATCCATGCTTCCCTCAGTATTTTTTCGTTGTTCCAATGTATCCCAGTGATGTATA…	1	MG820783
1551 T. rubrum	CCACATCATTCAAGAATAGAACTTTGTCAAAAACAATGCCAGCCTCCTTCAATTCATACAGCGGTTCCATGACTGAGTTGCGCAAGTTGGCGAGGTATGGTATCCGACGCAGCTCAGTCTGGCCAGTCGGAGTTTCAATCCAGCCCGAGCTAGCAGGGGGCTTGCTAATTTCATCGAGATGCGTTGTATCATTGAGCAGTATTCTTCTCGGGATATTATTTTGAGCAAGCACTGCGTCCAGATAACGTAGCTGGCCCTTTGAGTCGTCCCAGCTACCGCTTTCATGAAGACTGACAAAGACGTTATCTCGACCGATGGCCTGGACCAATTCAACAAGGGCAGGTATCCATGCTTCCCTCAGTATTTTTTCGTTGTTCCAATGTATCCCAGTGATGTATA…	1	MG820783
1552 T. rubrum	CCACATCATTCAAGAATAGAACTTTGTCAAAAACAATGCCAGCCTCCTTCAATTCATACAGCGGTTCCATGACTGAGTTGCGCAAGTTGGCGAGGTATGGTATCCGACGCAGCTCAGTCTGGCCAGTCGGAGTTTCAATCCAGCCCGAGCTAGCAGGGGGCTTGCTAATTTCATCGAGATGCGTTGTATCATTGAGCAGTATTCTTCTCGGGATATTATTTTGAGCAAGCACTGCGTCCAGATAACGTAGCTGGCCCTTTGAGTCGTCCCAGCTACCGCTTTCATGAAGACTGACAAAGACGTTATCTCGACCGATGGCCTGGACCAATTCAACAAGGGCAGGTATCCATGCTTCCCTCAGTATTTTTTCGTTGTTCCAATGTATCCCAGTGATGTATA…	1	MG820783
1553 T. rubrum	CCACATCATTCAAGAATAGAACTTTGTCAAAAACAATGCCAGCCTCCTTCAATTCATACAGCGGTTCCATGACTGAGTTGCGCAAGTTGGCGAGGTATGGTATCCGACGCAGCTCAGTCTGGCCAGTCGGAGTTTCAATCCAGCCCGAGCTAGCAGGGGGCTTGCTAATTTCATCGAGATGCGTTGTATCATTGAGCAGTATTCTTCTCGGGATATTATTTTGAGCAAGCACTGCGTCCAGATAACGTAGCTGGCCCTTTGAGTCGTCCCAGCTACCGCTTTCATGAAGACTGACAAAGACGTTATCTCGACCGATGGCCTGGACCAATTCAACAAGGGCAGGTATCCATGCTTCCCTCAGTATTTTTTCGTTGTTCCAATGTATCCCAGTGATGTATA…	1	MG820783
1555 T. rubrum	CCACATCATTCAAGAATAGAACTTTGTCAAAAACAATGCCAGCCTCCTTCAATTCATACAGCGGTTCCATGACTGAGTTGCGCAAGTTGGCGAGGTATGGTATCCGACGCAGCTCAGTCTGGCCAGTCGGAGTTTCAATCCAGCCCGAGCTAGCAGGGGGCTTGCTAATTTCATCGAGATGCGTTGTATCATTGAGCAGTATTCTTCTCGGGATATTATTTTGAGCAAGCACTGCGTCCAGATAACGTAGCTGGCCCTTTGAGTCGTCCCAGCTACCGCTTTCATGAAGACTGACAAAGACGTTATCTCGACCGATGGCCTGGACCAATTCAACAAGGGCAGGTATCCATGCTTCCCTCAGTATTTTTTCGTTGTTCCAATGTATCCCAGTGATGTATA…	1	MG820783
1556 T. rubrum	CCACATCATTCAAGAATAGAACTTTGTCAAAAACAATGCCAGCCTCCTTCAATTCATACAGCGGTTCCATGACTGAGTTGCGCAAGTTGGCGAGGTATGGTATCCGACGCAGCTCAGTCTGGCCAGTCGGAGTTTCAATCCAGCCCGAGCTAGCAGGGGGCTTGCTAATTTCATCGAGATGCGTTGTATCATTGAGCAGTATTCTTCTCGGGATATTATTTTGAGCAAGCACTGCGTCCAGATAACGTAGCTGGCCCTTTGAGTCGTCCCAGCTACCGCTTTCATGAAGACTGACAAAGACGTTATCTCGACCGATGGCCTGGACCAATTCAACAAGGGCAGGTATCCATGCTTCCCTCAGTATTTTTTCGTTGTTCCAATGTATCCCAGTGATGTATA…	1	MG820783
815 T. rubrum	CCACATCATTCAAGAATAGAACTTTGTCAAAAACAATGCCAGCCTCCTTCAATTCATACAGCGGTTCCATGACTGAGTTGCGCAAGTTGGCGAGGTATGGTATCCGACGCAGCTCAGTCTGGCCAGTCGGAGTTTCAATCCAGCCCGAGCTAGCAGGGGGCTTGCTAATTTCATCGAGATGCGTTGTATCATTGAGCAGTATTCTTCTCGGGATATTATTTTGAGCAAGCACTGCGTCCAGATAACGTAGCTGGCCCTTTGAGTCGTCCCAGCTACCGCTTTCATGAAGACTGACAAAGACGTTATCTCGACCGATGGCCTGGACCAATTCAACAAGGGCAGGTATCCATGCTTCCCTCAGTATTTTTTCGTTGTTCCAATGTATCCCAGTGATGTATA…	1	MG820783
826 T. rubrum	CCACATCATTCAAGAATAGAACTTTGTCAAAAACAATGCCAGCCTCCTTCAATTCATACAGCGGTTCCATGACTGAGTTGCGCAAGTTGGCGAGGTATGGTATCCGACGCAGCTCAGTCTGGCCAGTCGGAGTTTCAATCCAGCCCGAGCTAGCAGGGGGCTTGCTAATTTCATCGAGATGCGTTGTATCATTGAGCAGTATTCTTCTCGGGATATTATTTTGAGCAAGCACTGCGTCCAGATAACGTAGCTGGCCCTTTGAGTCGTCCCAGCTACCGCTTTCATGAAGACTGACAAAGACGTTATCTCGACCGATGGCCTGGACCAATTCAACAAGGGCAGGTATCCATGCTTCCCTCAGTATTTTTTCGTTGTTCCAATGTATCCCAGTGATGTATA…	1	MG820783
852 T. rubrum	CCACATCATTCAAGAATAGAACTTTGTCAAAAACAATGCCAGCCTCCTTCAATTCATACAGCGGTTCCATGACTGAGTTGCGCAAGTTGGCGAGGTATGGTATCCGACGCAGCTCAGTCTGGCCAGTCGGAGTTTCAATCCAGCCCGAGCTAGCAGGGGGCTTGCTAATTTCATCGAGATGCGTTGTATCATTGAGCAGTATTCTTCTCGGGATATTATTTTGAGCAAGCACTGCGTCCAGATAACGTAGCTGGCCCTTTGAGTCGTCCCAGCTACCGCTTTCATGAAGACTGACAAAGACGTTATCTCGACCGATGGCCTGGACCAATTCAACAAGGGCAGGTATCCATGCTTCCCTCAGTATTTTTTCGTTGTTCCAATGTATCCCAGTGATGTATA…	1	MG820783
858 T. rubrum	CCACATCATTCAAGAATAGAACTTTGTCAAAAACAATGCCAGCCTCCTTCAATTCATACAGCGGTTCCATGACTGAGTTGCGCAAGTTGGCGAGGTATGGTATCCGACGCAGCTCAGTCTGGCCAGTCGGAGTTTCAATCCAGCCCGAGCTAGCAGGGGGCTTGCTAATTTCATCGAGATGCGTTGTATCATTGAGCAGTATTCTTCTCGGGATATTATTTTGAGCAAGCACTGCGTCCAGATAACGTAGCTGGCCCTTTGAGTCGTCCCAGCTACCGCTTTCATGAAGACTGACAAAGACGTTATCTCGACCGATGGCCTGGACCAATTCAACAAGGGCAGGTATCCATGCTTCCCTCAGTATTTTTTCGTTGTTCCAATGTATCCCAGTGATGTATA…	1	MG820783
905 T. rubrum	CCACATCATTCAAGAATAGAACTTTGTCAAAAACAATGCCAGCCTCCTTCAATTCATACAGCGGTTCCATGACTGAGTTGCGCAAGTTGGCGAGGTATGGTATCCGACGCAGCTCAGTCTGGCCAGTCGGAGTTTCAATCCAGCCCGAGCTAGCAGGGGGCTTGCTAATTTCATCGAGATGCGTTGTATCATTGAGCAGTATTCTTCTCGGGATATTATTTTGAGCAAGCACTGCGTCCAGATAACGTAGCTGGCCCTTTGAGTCGTCCCAGCTACCGCTTTCATGAAGACTGACAAAGACGTTATCTCGACCGATGGCCTGGACCAATTCAACAAGGGCAGGTATCCATGCTTCCCTCAGTATTTTTTCGTTGTTCCAATGTATCCCAGTGATGTATA…	1	MG820783
WL1 T. rubrum	CCACATCATTCAAGAATAGAACTTTGTCAAAAACAATGCCAGCCTCCTTCAATTCATACAGCGGTTCCATGACTGAGTTGCGCAAGTTGGCGAGGTATGGTATCCGACGCAGCTCAGTCTGGCCAGTCGGAGTTTCAATCCAGCCCGAGCTAGCAGGGGGCTTGCTAATTTCATCGAGATGCGTTGTATCATTGAGCAGTATTCTTCTCGGGATATTATTTTGAGCAAGCACTGCGTCCAGATAACGTAGCTGGCCCTTTGAGTCGTCCCAGCTACCGCTTTCATGAAGACTGACAAAGACGTTATCTCGACCGATGGCCTGGACCAATTCAACAAGGGCAGGTATCCATGCTTCCCTCAGTATTTTTTCGTTGTTCCAATGTATCCCAGTGATGTATA…	1	MG820783
1440 T. rubrum	CCACATCATTCAAGAATAGAACTTTGTCAAAAACAATGCCAGCCTCCTTCAATTCATACAGCGGTTCCATGACTGAGTTGCGCAAGTTGGCGAGGTATGGTATCCGACGCAGCTCAGTCTGGCCAGTCGGAGTTTCAATCCAGCCCGAGCTAGCAGGGGGCTTGCTAATTTCATCGAGATGCGTTGTATCATTGAGCAGTATTCTTCTCGGGATATTATTTTGAGCAAGCACTGCGTCCAGATAACGTAGCTGGCCCTTTGAGTCGTCCCAGCTACCGCTTTCATGAAGACTGACAAAGACGTTATCTCGACCGATGGCCTGGACCAATTCAACAAGGGCAGGTATCCATGCTTCCCTCAGTATTTTTTCGTTGTTCCAATGTATCCCAGTGATGTATA…	1	MG820783
851 T. rubrum	CCACATCATTCAAGAATAGAACTTTGTCAAAAACAATGCCAGCCTCCTTCAATTCATACAGCGGTTCCATGACTGAGTTGCGCAAGTTGGCGAGGTATGGTATCCGACGCAGCTCAGTCTGGCCAGTCGGAGTTTCAATCCAGCCCGAGCTAGCAGGGGGCTTGCTAATTTCATCGAGATGCGTTGTATCATTGAGCAGTATTCTTCTCGGGATATTATTTTGAGCAAGCACTGCGTCCAGATAACGTAGCTGGCCCTTTGAGTCGTCCCAGCTACCGCTTTCATGAAGACTGACAAAGACGTTATCTCGACCGATGGCCTGGACCAATTCAACAAGGGCAGGTATCCATGCTTCCCTCAGTATTTTTTCGTTGTTCCAATGTATCCCAGTGATGTATA…	1	MG820783
T. rubrum (morphotype megninii) CBS 735.88	CCACATCATTCAAGAATAGAACTTTGTCAAAAACAATGCCAGCCTCCTTCAATTCATACAGCGGTTCCATGACTGAGTTGCGCAAGTTGGCGAGGTATGGTATCCGACGCAGCTCAGTCTGGCCAGTCGGAGTTTCAATCCAGCCCGAGCTAGCAGGGGGCTTGCTAATTTCATCGAGATGCGTTGTATCATTGAGCAGTATTCTTCTCGGGATATTATTTTGAGCAAGCACTGCGTCCAGATAACGTAGCTGGCCCTTTGAGTCGTCCCAGCTACCGCTTTCATGAAGACTGACAAAGACGTTATCTCGACCGATGGCCTGGACCAATTCAACAAGGGCAGGTATCCATGCTTCCCTCAGTATTTTTTCGTTGTTCCAATGTATCCCAGTGATGTATA…	1	MG820783
T. rubrum (morphotype kanei) CBS 289.86	CCACATCATTCAAGAATAGAACTTTGTCAAAAACAATGCCAGCCTCCTTCAATTCATACAGCGGTTCCATGACTGAGTTGCGCAAGTTGGCGAGGTATGGTATCCGACGCAGCTCAGTCTGGCCAGTCGGAGTTTCAATCCAGCCCGAGCTAGCAGGGGGCTTGCTAATTTCATCGAGATGCGTTGTATCATTGAGCAGTATTCTTCTCGGGATATTATTTTGAGCAAGCACTGCGTCCAGATAACGTAGCTGGCCCTTTGAGTCGTCCCAGCTACCGCTTTCATGAAGACTGACAAAGACGTTATCTCGACCGATGGCCTGGACCAATTCAACAAGGGCAGGTATCCATGCTTCCCTCAGTATTTTTTCGTTGTTCCAATGTATCCCAGTGATGTATA…	1	MG820783
T. rubrum MR-850	CCACATCATTCAAGAATAGAACTTTGTCAAAAACAATGCCAGCCTCCTTCAATTCATACAGCGGTTCCATGACTGAGTTGCGCAAGTTGGCGAGGTATGGTATCCGACGCAGCTCAGTCTGGCCAGTCGGAGTTTCAATCCAGCCCGAGCTAGCAGGGGGCTTGCTAATTTCATCGAGATGCGTTGTATCATTGAGCAGTATTCTTCTCGGGATATTATTTTGAGCAAGCACTGCGTCCAGATAACGTAGCTGGCCCTTTGAGTCGTCCCAGCTACCGCTTTCATGAAGACTGACAAAGACGTTATCTCGACCGATGGCCTGGACCAATTCAACAAGGGCAGGTATCCATGCTTCCCTCAGTATTTTTTCGTTGTTCCAATGTATCCCAGTGATGTATA…	1	MG820783
T. rubrum (morphotype soudanense) CBS 452.61	CCACATCATTCAAGAATAGAACTTTGTCAAAAACAATGCCAGCCTCCTTCAATTCATACAGCGGTTCCATGACTGAGTTGCGCAAGTTGGCGAGGTATGGTATCCGACGCAGCTCAGTCTGGCCAGTCGGAGTTTCAATCCAGCCCGAGCTAGCAGGGGGCTTGCTAATTTCATCGAGATGCGTTGTATCATTGAGCAGTATTCTTCTCGGGATATTATTTTGAGCAAGCACTGCGTCCAGATAACGTAGCTGGCCCTTTGAGTCGTCCCAGCTACCGCTTTCATGAAGACTGACAAAGACGTTATCTCGACCGATGGCCTGGACCAATTCAACAAGGGCAGGTATCCATGCTTCCCTCAGTATTTTTTCGTTGTTCCAATGTATCCCAGTGATGTATA…	1	MG820783
T. rubrum (morphotype fischeri) CBS 100081	CCACATCATTCAAGAATAGAACTTTGTCAAAAACAATGCCAGCCTCCTTCAATTCATACAGCGGTTCCATGACTGAGTTGCGCAAGTTGGCGAGGTATGGTATCCGACGCAGCTCAGTCTGGCCAGTCGGAGTTTCAATCCAGCCCGAGCTAGCAGGGGGCTTGCTAATTTCATCGAGATGCGTTGTATCATTGAGCAGTATTCTTCTCGGGATATTATTTTGAGCAAGCACTGCGTCCAGATAACGTAGCTGGCCCTTTGAGTCGTCCCAGCTACCGCTTTCATGAAGACTGACAAAGACGTTATCTCGACCGATGGCCTGGACCAATTCAACAAGGGCAGGTATCCATGCTTCCCTCAGTATTTTTTCGTTGTTCCAATGTATCCCAGTGATGTATA…	1	MG820783
T. rubrum CBS118892	CCACATCATTCAAGAATAGAACTTTGTCAAAAACAATGCCAGCCTCCTTCAATTCATACAGCGGTTCCATGACTGAGTTGCGCAAGTTGGCGAGGTATGGTATCCGACGCAGCTCAGTCTGGCCAGTCGGAGTTTCAATCCAGCCCGAGCTAGCAGGGGGCTTGCTAATTTCATCGAGATGCGTTGTATCATTGAGCAGTATTCTTCTCGGGATATTATTTTGAGCAAGCACTGCGTCCAGATAACGTAGCTGGCCCTTTGAGTCGTCCCAGCTACCGCTTTCATGAAGACTGACAAAGACGTTATCTCGACCGATGGCCTGGACCAATTCAACAAGGGCAGGTATCCATGCTTCCCTCAGTATTTTTTCGTTGTTCCAATGTATCCCAGTGATGTATA…	1	MG820783
T. rubrum MR1459	CCACATCATTCAAGAATAGAACTTTGTCAAAAACAATGCCAGCCTCCTTCAATTCATACAGCGGTTCCATGACTGAGTTGCGCAAGTTGGCGAGGTATGGTATCCGACGCAGCTCAGTCTGGCCAGTCGGAGTTTCAATCCAGCCCGAGCTAGCAGGGGGCTTGCTAATTTCATCGAGATGCGTTGTATCATTGAGCAGTATTCTTCTCGGGATATTATTTTGAGCAAGCACTGCGTCCAGATAACGTAGCTGGCCCTTTGAGTCGTCCCAGCTACCGCTTTCATGAAGACTGACAAAGACGTTATCTCGACCGATGGCCTGGACCAATTCAACAAGGGCAGGTATCCATGCTTCCCTCAGTATTTTTTCGTTGTTCCAATGTATCCCAGTGATGTATA…	1	MG820783
T. rubrum (morphotype raubitschekii) CBS 202.88	CCACATCATTCAAGAATAGAACTTTGTCAAAAACAATGCCAGCCTCCTTCAATTCATACAGCGGTTCCATGACTGAGTTGCGCAAGTTGGCGAGGTATGGTATCCGACGCAGCTCAGTCTGGCCAGTCGGAGTTTCAATCCAGCCCGAGCTAGCAGGGGGCTTGCTAATTTCATCGAGATGCGTTGTATCATTGAGCAGTATTCTTCTCGGGATATTATTTTGAGCAAGCACTGCGTCCAGATAACGTAGCTGGCCCTTTGAGTCGTCCCAGCTACCGCTTTCATGAAGACTGACAAAGACGTTATCTCGACCGATGGCCTGGACCAATTCAACAAGGGCAGGTATCCATGCTTCCCTCAGTATTTTTTCGTTGTTCCAATGTATCCCAGTGATGTATA…	1	MG820783
T. rubrum MR1448	CCACATCATTCAAGAATAGAACTTTGTCAAAAACAATGCCAGCCTCCTTCAATTCATACAGCGGTTCCATGACTGAGTTGCGCAAGTTGGCGAGGTATGGTATCCGACGCAGCTCAGTCTGGCCAGTCGGAGTTTCAATCCAGCCCGAGCTAGCAGGGGGCTTGCTAATTTCATCGAGATGCGTTGTATCATTGAGCAGTATTCTTCTCGGGATATTATTTTGAGCAAGCACTGCGTCCAGATAACGTAGCTGGCCCTTTGAGTCGTCCCAGCTACCGCTTTCATGAAGACTGACAAAGACGTTATCTCGACCGATGGCCTGGACCAATTCAACAAGGGCAGGTATCCATGCTTCCCTCAGTATTTTTTCGTTGTTCCAATGTATCCCAGTGATGTATA…	1	MG820783
T. rubrum (morphotype fischeri) CBS 288.86	CCACATCATTCAAGAATAGAACTTTGTCAAAAACAATGCCAGCCTCCTTCAATTCATACAGCGGTTCCATGACTGAGTTGCGCAAGTTGGCGAGGTATGGTATCCGACGCAGCTCAGTCTGGCCAGTCGGAGTTTCAATCCAGCCCGAGCTAGCAGGGGGCTTGCTAATTTCATCGAGATGCGTTGTATCATTGAGCAGTATTCTTCTCGGGATATTATTTTGAGCAAGCACTGCGTCCAGATAACGTAGCTGGCCCTTTGAGTCGTCCCAGCTACCGCTTTCATGAAGACTGACAAAGACGTTATCTCGACCGATGGCCTGGACCAATTCAACAAGGGCAGGTATCCATGCTTCCCTCAGTATTTTTTCGTTGTTCCAATGTATCCCAGTGATGTATA…	1	MG820783
T. rubrum D6	CCACATCATTCAAGAATAGAACTTTGTCAAAAACAATGCCAGCCTCCTTCAATTCATACAGCGGTTCCATGACTGAGTTGCGCAAGTTGGCGAGGTATGGTATCCGACGCAGCTCAGTCTGGCCAGTCGGAGTTTCAATCCAGCCCGAGCTAGCAGGGGGCTTGCTAATTTCATCGAGATGCGTTGTATCATTGAGCAGTATTCTTCTCGGGATATTATTTTGAGCAAGCACTGCGTCCAGATAACGTAGCTGGCCCTTTGAGTCGTCCCAGCTACCGCTTTCATGAAGACTGACAAAGACGTTATCTCGACCGATGGCCTGGACCAATTCAACAAGGGCAGGTATCCATGCTTCCCTCAGTATTTTTTCGTTGTTCCAATGTATCCCAGTGATGTATA…	1	MG820783
857 T. benhamiae	CCACATCATTTAAGAATAGGACTTTGTCAAAAACAATGCCAGCCTCCTTCAATTCATACAGCGGTTCCATGACTGAGTTGCGCAAGTTGGCGAGGTATGGTATCCGACGCAGCTCAGTCTGGCCAGTCGGAGTTTCAATCCAGCCCGAGCTAGCAGGGGGCTTGCTAATTTCATCGAGATGCGTTGTATCATTGAGCAGTATTCTTCTCCGGATATTATTTTGAGCAAGCACTGCGTCCAGATAACGTAGCTGGCCCTTTGAGTCGTCCCAGCTACCGCTTTCATGAAGACTGACAAAGACGTTATCTCGACCGATGGCCTGGACCAATTCAACAAGAGCAGGTATCCATGCTTCCCGCAGTATTTTTTCGTTGTTCCAATGTATCCCAGTGATGTATA…	3	MG820785
827 T. benhamiae	CCACATCATTTAAGAATAGGACTTTGTCAAAAACAATGCCAGCCTCCTTCAATTCATACAGCGGTTCCATGACTGAGTTGCGCAAGTTGGCGAGGTATGGTATCCGACGCAGCTCAGTCTGGCCAGTCGGAGTTTCAATCCAGCCCGAGCTAGCAGGGGGCTTGCTAATTTCATCGAGATGCGTTGTATCATTGAGCAGTATTCTTCTCCGGATATTATTTTGAGCAAGCACTGCGTCCAGATAACGTAGCTGGCCCTTTGAGTCGTCCCAGCTACCGCTTTCATGAAGACTGACAAAGACGTTATCTCGACCGATGGCCTGGACCAATTCAACAAGAGCAGGTATCCATGCTTCCCGCAGTATTTTTTCGTTGTTCCAATGTATCCCAGTGATGTATA…	3	MG820785
1395 T. interdigitale	CCACGTCATTCAAGAATAGAACTTTGTCGAAAACAATGCCGGCCTCCTTCATCTCATACAGTGGTTCCATAACCGAGTTGCGCAAGTTGGCGAGGTAAGGTATCCGACGCAGCTCGGTCTGCCCAGTCGGAGTTTCAATCCAGCCCGAGCTAGCAGGGGGCTTGCTGATTTCATCGAGATGTGTTGTATCGTTGAGCAGGATTCTCGTCGGTATATTATTCTGAGCAAGCACTGCATCCAGGTATCGTAGCTGGCCCTTTGAATCGTCCCAGCTGCCACTTTCATGAAGACTGACAAAGACGTTATCTCGGCCAATGGCCTGGACCAATTCAACAAGAGCAGGTATCCATGCTTCCCGCAGTATTTTTTCGTTGTTCCAATGTATCCCAGTGATGTATA…	2	MG820784
1413 T. interdigitale	CCACGTCATTCAAGAATAGAACTTTGTCGAAAACAATGCCGGCCTCCTTCATCTCATACAGTGGTTCCATAACCGAGTTGCGCAAGTTGGCGAGGTAAGGTATCCGACGCAGCTCGGTCTGCCCAGTCGGAGTTTCAATCCAGCCCGAGCTAGCAGGGGGCTTGCTGATTTCATCGAGATGTGTTGTATCGTTGAGCAGGATTCTCGTCGGTATATTATTCTGAGCAAGCACTGCATCCAGGTATCGTAGCTGGCCCTTTGAATCGTCCCAGCTGCCACTTTCATGAAGACTGACAAAGACGTTATCTCGGCCAATGGCCTGGACCAATTCAACAAGAGCAGGTATCCATGCTTCCCGCAGTATTTTTTCGTTGTTCCAATGTATCCCAGTGATGTATA…	2	MG820784
1446 T. interdigitale	CCACGTCATTCAAGAATAGAACTTTGTCGAAAACAATGCCGGCCTCCTTCATCTCATACAGTGGTTCCATAACCGAGTTGCGCAAGTTGGCGAGGTAAGGTATCCGACGCAGCTCGGTCTGCCCAGTCGGAGTTTCAATCCAGCCCGAGCTAGCAGGGGGCTTGCTGATTTCATCGAGATGTGTTGTATCGTTGAGCAGGATTCTCGTCGGTATATTATTCTGAGCAAGCACTGCATCCAGGTATCGTAGCTGGCCCTTTGAATCGTCCCAGCTGCCACTTTCATGAAGACTGACAAAGACGTTATCTCGGCCAATGGCCTGGACCAATTCAACAAGAGCAGGTATCCATGCTTCCCGCAGTATTTTTTCGTTGTTCCAATGTATCCCAGTGATGTATA…	2	MG820784
1554 T. interdigitale	CCACGTCATTCAAGAATAGAACTTTGTCGAAAACAATGCCGGCCTCCTTCATCTCATACAGTGGTTCCATAACCGAGTTGCGCAAGTTGGCGAGGTAAGGTATCCGACGCAGCTCGGTCTGCCCAGTCGGAGTTTCAATCCAGCCCGAGCTAGCAGGGGGCTTGCTGATTTCATCGAGATGTGTTGTATCGTTGAGCAGGATTCTCGTCGGTATATTATTCTGAGCAAGCACTGCATCCAGGTATCGTAGCTGGCCCTTTGAATCGTCCCAGCTGCCACTTTCATGAAGACTGACAAAGACGTTATCTCGGCCAATGGCCTGGACCAATTCAACAAGAGCAGGTATCCATGCTTCCCGCAGTATTTTTTCGTTGTTCCAATGTATCCCAGTGATGTATA…	2	MG820784
897 T. interdigitale	CCACGTCATTCAAGAATAGAACTTTGTCGAAAACAATGCCGGCCTCCTTCATCTCATACAGTGGTTCCATAACCGAGTTGCGCAAGTTGGCGAGGTAAGGTATCCGACGCAGCTCGGTCTGCCCAGTCGGAGTTTCAATCCAGCCCGAGCTAGCAGGGGGCTTGCTGATTTCATCGAGATGTGTTGTATCGTTGAGCAGGATTCTCGTCGGTATATTATTCTGAGCAAGCACTGCATCCAGGTATCGTAGCTGGCCCTTTGAATCGTCCCAGCTGCCACTTTCATGAAGACTGACAAAGACGTTATCTCGGCCAATGGCCTGGACCAATTCAACAAGAGCAGGTATCCATGCTTCCCGCAGTATTTTTTCGTTGTTCCAATGTATCCCAGTGATGTATA…	2	MG820784
1461 T. interdigitale	CCACGTCATTCAAGAATAGAACTTTGTCGAAAACAATGCCGGCCTCCTTCATCTCATACAGTGGTTCCATAACCGAGTTGCGCAAGTTGGCGAGGTAAGGTATCCGACGCAGCTCGGTCTGCCCAGTCGGAGTTTCAATCCAGCCCGAGCTAGCAGGGGGCTTGCTGATTTCATCGAGATGTGTTGTATCGTTGAGCAGGATTCTCGTCGGTATATTATTCTGAGCAAGCACTGCATCCAGGTATCGTAGCTGGCCCTTTGAATCGTCCCAGCTGCCACTTTCATGAAGACTGACAAAGACGTTATCTCGGCCAATGGCCTGGACCAATTCAACAAGAGCAGGTATCCATGCTTCCCGCAGTATTTTTTCGTTGTTCCAATGTATCCCAGTGATGTATA…	2	MG820784
1467 T. interdigitale	CCACGTCATTCAAGAATAGAACTTTGTCGAAAACAATGCCGGCCTCCTTCATCTCATACAGTGGTTCCATAACCGAGTTGCGCAAGTTGGCGAGGTAAGGTATCCGACGCAGCTCGGTCTGCCCAGTCGGAGTTTCAATCCAGCCCGAGCTAGCAGGGGGCTTGCTGATTTCATCGAGATGTGTTGTATCGTTGAGCAGGATTCTCGTCGGTATATTATTCTGAGCAAGCACTGCATCCAGGTATCGTAGCTGGCCCTTTGAATCGTCCCAGCTGCCACTTTCATGAAGACTGACAAAGACGTTATCTCGGCCAATGGCCTGGACCAATTCAACAAGAGCAGGTATCCATGCTTCCCGCAGTATTTTTTCGTTGTTCCAATGTATCCCAGTGATGTATA…	2	MG820784
1445 T. interdigitale	CCACGTCATTCAAGAATAGAACTTTGTCGAAAACAATGCCGGCCTCCTTCATCTCATACAGTGGTTCCATAACCGAGTTGCGCAAGTTGGCGAGGTAAGGTATCCGACGCAGCTCGGTCTGCCCAGTCGGAGTTTCAATCCAGCCCGAGCTAGCAGGGGGCTTGCTGATTTCATCGAGATGTGTTGTATCGTTGAGCAGGATTCTCGTCGGTATATTATTCTGAGCAAGCACTGCATCCAGGTATCGTAGCTGGCCCTTTGAATCGTCCCAGCTGCCACTTTCATGAAGACTGACAAAGACGTTATCTCGGCCAATGGCCTGGACCAATTCAACAAGAGCAGGTATCCATGCTTCCCGCAGTATTTTTTCGTTGTTCCAATGTATCCCAGTGATGTATA…	2	MG820784
1447 T. interdigitale	CCACGTCATTCAAGAATAGAACTTTGTCGAAAACAATGCCGGCCTCCTTCATCTCATACAGTGGTTCCATAACCGAGTTGCGCAAGTTGGCGAGGTAAGGTATCCGACGCAGCTCGGTCTGCCCAGTCGGAGTTTCAATCCAGCCCGAGCTAGCAGGGGGCTTGCTGATTTCATCGAGATGTGTTGTATCGTTGAGCAGGATTCTCGTCGGTATATTATTCTGAGCAAGCACTGCATCCAGGTATCGTAGCTGGCCCTTTGAATCGTCCCAGCTGCCACTTTCATGAAGACTGACAAAGACGTTATCTCGGCCAATGGCCTGGACCAATTCAACAAGAGCAGGTATCCATGCTTCCCGCAGTATTTTTTCGTTGTTCCAATGTATCCCAGTGATGTATA…	2	MG820784
T. interdigitale MR816	CCACGTCATTCAAGAATAGAACTTTGTCGAAAACAATGCCGGCCTCCTTCATCTCATACAGTGGTTCCATAACCGAGTTGCGCAAGTTGGCGAGGTAAGGTATCCGACGCAGCTCGGTCTGCCCAGTCGGAGTTTCAATCCAGCCCGAGCTAGCAGGGGGCTTGCTGATTTCATCGAGATGTGTTGTATCGTTGAGCAGGATTCTCGTCGGTATATTATTCTGAGCAAGCACTGCATCCAGGTATCGTAGCTGGCCCTTTGAATCGTCCCAGCTGCCACTTTCATGAAGACTGACAAAGACGTTATCTCGGCCAATGGCCTGGACCAATTCAACAAGAGCAGGTATCCATGCTTCCCGCAGTATTTTTTCGTTGTTCCAATGTATCCCAGTGATGTATA…	2	MG820784
T. interdigitale H6	CCACGTCATTCAAGAATAGAACTTTGTCGAAAACAATGCCGGCCTCCTTCATCTCATACAGTGGTTCCATAACCGAGTTGCGCAAGTTGGCGAGGTAAGGTATCCGACGCAGCTCGGTCTGCCCAGTCGGAGTTTCAATCCAGCCCGAGCTAGCAGGGGGCTTGCTGATTTCATCGAGATGTGTTGTATCGTTGAGCAGGATTCTCGTCGGTATATTATTCTGAGCAAGCACTGCATCCAGGTATCGTAGCTGGCCCTTTGAATCGTCCCAGCTGCCACTTTCATGAAGACTGACAAAGACGTTATCTCGGCCAATGGCCTGGACCAATTCAACAAGAGCAGGTATCCATGCTTCCCGCAGTATTTTTTCGTTGTTCCAATGTATCCCAGTGATGTATA…	2	MG820784
T. equinum CBS 127.97	CCACATCATTCAAGAATAGAATTTTGTCGAACACAATGCCGGCCTCCTTCATCTCATACAGTGGTTCCATAACCGAGTTGCGCAAGTTGGCGAGGTAAGGTATCCGACGCAGCTCGGTCTGCCCAGTCGGAGTTTCAATCCAGCCCGAGCTAGCAGGGGGCTTGCTGATTTCATCGAGATGTGTTGTATCGTTGAGCAGAATTCTTCTCGGTATATTATTCTGAGCAAGCACTGCATCCAGGTATCGTAGCTGGCCCTTTGAATCGTCCCAGCTGCCACTTTCATGAAGACTGACAAAGACGTTATCTCGGCCAATGGCCTGGACCAATTCAACAAGGGCAGGTATCCATGCTTCCCGCAGTATTTTTTCGTTGTTCCAATGTATCCCAGTGATGTATA…	4	MG820786
T. tonsurans CBS 112818	CCACATCATTCAAGAATAGAATTTTGTCGAACACAATGCCGGCCTCCTTCATCTCATACAGTGGTTCCATAACCGAGTTGCGCAAGTTGGCGAGGTAAGGTATCCGACGCAGCTCGGTCTGCCCAGTCGGAGTTTCAATCCAGCCCGAGCTAGCAGGGGGCTTGCTGATTTCATCGAGATGTGTTGTATCGTTGAGCAGAATTCTTCTCGGTATATTATTCTGAGCAAGCACTGCATCCAGGTATCGTAGCTGGCCCTTTGAATCGTCCCAGCTGCCACTTTCATGAAGACTGACAAAGACGTTATCTCGGCCAATGGCCTGGACCAATTCAACAAGGGCAGGTATCCATGCTTCCCGCAGTATTTTTTCGTTGTTCCAATGTATCCCAGTGATGTATA…	4	MG820786
M. gypseum CBS 118893	CGACATCGTTTAAGAATAAAACTTTGTCGAAAACAATGCCAGCTTCCTTCATCTCATACAGTGGTTCCATGACTGAGTTGCGCAGGTTGGCAAGGTACGGTATGCGACGTAGCTCGGTCTGGCCAGCTGGCGTTTTAATCCATCCTGAGCTAGCAGGGGGCTTGCTGATTTCGTCGAGATGCGTTGTGTCATTGAGCAGAATTCTCCTCGGGATATTATGTTGGGCAAGCACTTTATCCAGGTAACGTAATTGGCCCTTCGAGTCATCCCAGCTGCCGCTTTCATGAAGGCTCACAAAGACGTTATCTCGACCAATAGCTTGAACCAACTCAACAAGGGCTGGTATCCATGCTTCCCGCAAGATTTTTCCGTTGTTCCAGTGTATCCCGGTGATGTATA…	5	MG820787
M. canis CBS 113480	CCACATCGTTCAAGAATAAAATCTTATCGTAAAAAATCCCTTCTTCCTTTCTTTCATATAATGGTCCCATTACCAAGTTGCGTAAGTTGGCAAGGTACGGTATCCGACGAAGTTCAGTCTGGCCAATGGGTGTTTCAACCCATCCAGTACTAGCAGGAGGCCTGCTGATTTCATCGAGATGTGTCGTGTCATTAAGGACAATTCTCCTTGGGATATCATTCTGGGCGAGCAATGCATCCAAATGGCGTAGCTGTGCCTTGGAATCATCCCAGCTTCCACTTTCCTGGAGACTGACAAAGACATTATCCCGACCGATGGCATTGACTAGTTCAACGAGAGCAGGTATCCATGCTTCCCGTAGTATGTTCCCATTATTCCAATGTATGCTGGTAATGTATA…	6	MG820788
A. benhamiae CBS 112371	CCACATCATTCAAGAATAGAACTTTGTCAAAAACAATGCCAGCCTCCTTCAATTCATACAGCGGTTCCATGACTGAGTTGCGCAAGTTGGCGAGGTATGGTATCCGACGCAGCTCGGTCTGGCCAGTCGGAGTTTCAATCCAGCCCGAGCTAGCAGGGGGCTTGCTAATTTCATCGAGATGCGTTGTATCATTGAGCAGTATTCTTCTCGGGATATTATTTTGAGCAAGCACTGCGTCCAGATAACGTAGCTGGCCCTTTGAGTCGTCCCAGCTACCGCTTTCATGAAGACTGACAAAGACGTTATCTCGACCGATGGCCTGGACCAATTCAACAAGGGCAGGTATCCATGCTTCCCGCAGTATTTTTTCGTTGTTCCAATGTATCCCAGTGATGTATA…	7	MG820789
T. verrucosum HKI 0517	CCACATCATTCAAGAATAGAACTTTGTCAAAAACAATGCCAGCCTCCTTCAATTCATACAGCGGTTCCATGACTGAGTTGCGCAAGTTGGCGAGATATGGTATCCGACGCAGCTCGGTCTGGCCAGTCGGAGTTTCAATCCAGCCCGAGCTAGCAGGGGGCTTGCTAATTTCATCGAGATGCGTTGTATCATTGAGCAGTATTCTTCTCGGGATATTATTTTGAGCAAGCACTGCGTCCAGATAACGTAGCTGGCCCTTTGAGTCGTCCCAGCTACCGCTTTCATGAAGACTGACAAAGACGTTATCTCGACCGATGGCCTGGACCAATTCAACAAGGGCAGGTATCCATGCTTCCCGCAGTATTTTTTCGTTGTTCCAATGTATCCCAGTGATGTATA…	8	MG820790

## Sheet: concatenated
Strain	Sequence	atrE	IR	CAP		Genotype
1167 T. rubrum	CAGCCCCAGCAACGGCACATGCAAAGTTTTTTCCACCGCCGTATGGTGGGACGGGCGTTGCACATCTATAGCGGTTGCCATGAACTTCATTCACGAGTAATGCTTCATAGGCATAGGCTATAGGATTGATATAGAGTATCCATTTGAACCACGGGTGCCTGATCGTGTGTTAGCTTGTGTGTTTCCTCGAGGTATGGGGGATTTTGTGGGGGTTATTTTAACTAACATATAGGAAGGCTGCAGAGCAAATCCAGTATATATCACAAGAGCAAGAATCATGACTCCAGCCAGAGCAAGAGCTTGAGGTATAGTCTTGGTTGCCGCTGCCAATGTGCGAAATATAGCTGACATGGTAAGGATGGTGATGAAAGTAAACAGGAAGAAGATGAAAAACTTCGC…	1	1	1		2
1168 T. rubrum	CAGCCCCAGCAACGGCACATGCAAAGTTTTTTCCACCGCCGTATGGTGGGACGGGCGTTGCACATCTATAGCGGTTGCCATGAACTTCATTCACGAGTAATGCTTCATAGGCATAGGCTATAGGATTGATATAGAGTATCCATTTGAACCACGGGTGCCTGATCGTGTGTTAGCTTGTGTGTTTCCTCGAGGTATGGGGGATTTTGTGGGGGTTATTTTAACTAACATATAGGAAGGCTGCAGAGCAAATCCAGTATATATCACAAGAGCAAGAATCATGACTCCAGCCAGAGCAAGAGCTTGAGGTATAGTCTTGGTTGCCGCTGCCAATGTGCGAAATATAGCTGACATGGTAAGGATGGTGATGAAAGTAAACAGGAAGAAGATGAAAAACTTCGC…	1	1	1		2
1170 T. rubrum	TTTGGTACTCGCGGGTGAGCTAGAATTCGGGATTTCCCGTTAGCATGGCCGTTAATGGGTCTGTCATGATACATCAGATACTTACTCGCTTGGTGGCGGCTTTGGTGGCCATGATGCGCGGTATCTCTGGCTGGTCGGGCTGTCTCTTTCGCAGTAAGAGTAGTAGTTTAAGGGGCGTCCTCAAGAGACGAAAAACGCGAGCAGCGTTGAGAATTGTCAACCCGGAGGAGCCTGCACTGCAGCCGACGAAGCTCCTGTCAACTAGTCCGCCGGGGACAAAGCACTAGTATAAGGGGAATGAAAGCGCCGATGCCGCTGCTGATGCTTGATGCTTGATGCTGATGCCGAAAGAGAAGAAGATGAAGATCTTTCGATGTTTTCGATGCTTTTTCGCTGCTT…	-	1	1
1171 T. rubrum	CAGCCCCAGCAACGGCACATGCAAAGTTTTTTCCACCGCCGTATGGTGGGACGGGCGTTGCACATCTATAGCGGTTGCCATGAACTTCATTCACGAGTAATGCTTCATAGGCATAGGCTATAGGATTGATATAGAGTATCCATTTGAACCACGGGTGCCTGATCGTGTGTTAGCTTGTGTGTTTCCTCGAGGTATGGGGGATTTTGTGGGGGTTATTTTAACTAACATATAGGAAGGCTGCAGAGCAAATCCAGTATATATCACAAGAGCAAGAATCATGACTCCAGCCAGAGCAAGAGCTTGAGGTATAGTCTTGGTTGCCGCTGCCAATGTGCGAAATATAGCTGACATGGTAAGGATGGTGATGAAAGTAAACAGGAAGAAGATGAAAAACTTCGC…	1	1	1		2
1172 T. rubrum	CAGCCCCAGCAACGGCACATGCAAAGTTTTTTCCACCGCCGTATGGTGGGACGGGCGTTGCACATCTATAGCGGTTGCCATGAACTTCATTCACGAGTAATGCTTCATAGGCATAGGCTATAGGATTGATATAGAGTATCCATTTGAACCACGGGTGCCTGATCGTGTGTTAGCTTGTGTGTTTCCTCGAGGTATGGGGGATTTTGTGGGGGTTATTTTAACTAACATATAGGAAGGCTGCAGAGCAAATCCAGTATATATCACAAGAGCAAGAATCATGACTCCAGCCAGAGCAAGAGCTTGAGGTATAGTCTTGGTTGCCGCTGCCAATGTGCGAAATATAGCTGACATGGTAAGGATGGTGATGAAAGTAAACAGGAAGAAGATGAAAAACTTCGC…	1	1	1		2
1173 T. rubrum	CAGCCCCAGCAACGGCACATGCAAAGTTTTTTCCACCGCCGTATGGTGGGACGGGCGTTGCACATCTATAGCGGTTGCCATGAACTTCATTCACGAGTAATGCTTCATAGGCATAGGCTATAGGATTGATATAGAGTATCCATTTGAACCACGGGTGCCTGATCGTGTGTTAGCTTGTGTGTTTCCTCGAGGTATGGGGGATTTTGTGGGGGTTATTTTAACTAACATATAGGAAGGCTGCAGAGCAAATCCAGTATATATCACAAGAGCAAGAATCATGACTCCAGCCAGAGCAAGAGCTTGAGGTATAGTCTTGGTTGCCGCTGCCAATGTGCGAAATATAGCTGACATGGTAAGGATGGTGATGAAAGTAAACAGGAAGAAGATGAAAAACTTCGC…	1	1	1		2
1175 T. rubrum	CAGCCCCAGCAACGGCACATGCAAAGTTTTTTCCACCGCCGTATGGTGGGACGGGCGTTGCACATCTATAGCGGTTGCCATGAACTTCATTCACGAGTAATGCTTCATAGGCATAGGCTATAGGATTGATATAGAGTATCCATTTGAACCACGGGTGCCTGATCGTGTGTTAGCTTGTGTGTTTCCTCGAGGTATGGGGGATTTTGTGGGGGTTATTTTAACTAACATATAGGAAGGCTGCAGAGCAAATCCAGTATATATCACAAGAGCAAGAATCATGACTCCAGCCAGAGCAAGAGCTTGAGGTATAGTCTTGGTTGCCGCTGCCAATGTGCGAAATATAGCTGACATGGTAAGGATGGTGATGAAAGTAAACAGGAAGAAGATGAAAAACTTCGC…	1	1	1		2
1176 T. rubrum	CAGCCCCAGCAACGGCACATGCAAAGTTTTTTCCACCGCCGTATGGTGGGACGGGCGTTGCACATCTATAGCGGTTGCCATGAACTTCATTCACGAGTAATGCTTCATAGGCATAGGCTATAGGATTGATATAGAGTATCCATTTGAACCACGGGTGCCTGATCGTGTGTTAGCTTGTGTGTTTCCTCGAGGTATGGGGGATTTTGTGGGGGTTATTTTAACTAACATATAGGAAGGCTGCAGAGCAAATCCAGTATATATCACAAGAGCAAGAATCATGACTCCAGCCAGAGCAAGAGCTTGAGGTATAGTCTTGGTTGCCGCTGCCAATGTGCGAAATATAGCTGACATGGTAAGGATGGTGATGAAAGTAAACAGGAAGAAGATGAAAAACTTCGC…	1	1	1		2
1178 T. rubrum	CAGCCCCAGCAACGGCACATGCAAAGTTTTTTCCACCGCCGTATGGTGGGACGGGCGTTGCACATCTATAGCGGTTGCCATGAACTTCATTCACGAGTAATGCTTCATAGGCATAGGCTATAGGATTGATATAGAGTATCCATTTGAACCACGGGTGCCTGATCGTGTGTTAGCTTGTGTGTTTCCTCGAGGTATGGGGGATTTTGTGGGGGTTATTTTAACTAACATATAGGAAGGCTGCAGAGCAAATCCAGTATATATCACAAGAGCAAGAATCATGACTCCAGCCAGAGCAAGAGCTTGAGGTATAGTCTTGGTTGCCGCTGCCAATGTGCGAAATATAGCTGACATGGTAAGGATGGTGATGAAAGTAAACAGGAAGAAGATGAAAAACTTCGC…	1	1	1		2
1179 T. rubrum	CAGCCCCAGCAACGGCACATGCAAAGTTTTTTCCACCGCCGTATGGTGGGACGGGCGTTGCACATCTATAGCGGTTGCCATGAACTTCATTCACGAGTAATGCTTCATAGGCATAGGCTATAGGATTGATATAGAGTATCCATTTGAACCACGGGTGCCTGATCGTGTGTTAGCTTGTGTGTTTCCTCGAGGTATGGGGGATTTTGTGGGGGTTATTTTAACTAACATATAGGAAGGCTGCAGAGCAAATCCAGTATATATCACAAGAGCAAGAATCATGACTCCAGCCAGAGCAAGAGCTTGAGGTATAGTCTTGGTTGCCGCTGCCAATGTGCGAAATATAGCTGACATGGTAAGGATGGTGATGAAAGTAAACAGGAAGAAGATGAAAAACTTCGC…	1	1	1		2
1180 T. rubrum	CAGCCCCAGCAACGGCACATGCAAAGTTTTTTCCACCGCCGTATGGTGGGACGGGCGTTGCACATCTATAGCGGTTGCCATGAACTTCATTCACGAGTAATGCTTCATAGGCATAGGCTATAGGATTGATATAGAGTATCCATTTGAACCACGGGTGCCTGATCGTGTGTTAGCTTGTGTGTTTCCTCGAGGTATGGGGGATTTTGTGGGGGTTATTTTAACTAACATATAGGAAGGCTGCAGAGCAAATCCAGTATATATCACAAGAGCAAGAATCATGACTCCAGCCAGAGCAAGAGCTTGAGGTATAGTCTTGGTTGCCGCTGCCAATGTGCGAAATATAGCTGACATGGTAAGGATGGTGATGAAAGTAAACAGGAAGAAGATGAAAAACTTCGC…	1	1	1		2
1181 T. rubrum	CAGCCCCAGCAACGGCACATGCAAAGTTTTTTCCACCGCCGTATGGTGGGACGGGCGTTGCACATCTATAGCGGTTGCCATGAACTTCATTCACGAGTAATGCTTCATAGGCATAGGCTATAGGATTGATATAGAGTATCCATTTGAACCACGGGTGCCTGATCGTGTGTTAGCTTGTGTGTTTCCTCGAGGTATGGGGGATTTTGTGGGGGTTATTTTAACTAACATATAGGAAGGCTGCAGAGCAAATCCAGTATATATCACAAGAGCAAGAATCATGACTCCAGCCAGAGCAAGAGCTTGAGGTATAGTCTTGGTTGCCGCTGCCAATGTGCGAAATATAGCTGACATGGTAAGGATGGTGATGAAAGTAAACAGGAAGAAGATGAAAAACTTCGC…	1	1	1		2
1182 T. rubrum	CAGCCCCAGCAACGGCACATGCAAAGTTTTTTCCACCGCCGTATGGTGGGACGGGCGTTGCACATCTATAGCGGTTGCCATGAACTTCATTCACGAGTAATGCTTCATAGGCATAGGCTATAGGATTGATATAGAGTATCCATTTGAACCACGGGTGCCTGATCGTGTGTTAGCTTGTGTGTTTCCTCGAGGTATGGGGGATTTTGTGGGGGTTATTTTAACTAACATATAGGAAGGCTGCAGAGCAAATCCAGTATATATCACAAGAGCAAGAATCATGACTCCAGCCAGAGCAAGAGCTTGAGGTATAGTCTTGGTTGCCGCTGCCAATGTGCGAAATATAGCTGACATGGTAAGGATGGTGATGAAAGTAAACAGGAAGAAGATGAAAAACTTCGC…	1	1	1		2
1183 T. rubrum	CAGCCCCAGCAACGGCACATGCAAAGTTTTTTCCACCGCCGTATGGTGGGACGGGCGTTGCACATCTATAGCGGTTGCCATGAACTTCATTCACGAGTAATGCTTCATAGGCATAGGCTATAGGATTGATATAGAGTATCCATTTGAACCACGGGTGCCTGATCGTGTGTTAGCTTGTGTGTTTCCTCGAGGTATGGGGGATTTTGTGGGGGTTATTTTAACTAACATATAGGAAGGCTGCAGAGCAAATCCAGTATATATCACAAGAGCAAGAATCATGACTCCAGCCAGAGCAAGAGCTTGAGGTATAGTCTTGGTTGCCGCTGCCAATGTGCGAAATATAGCTGACATGGTAAGGATGGTGATGAAAGTAAACAGGAAGAAGATGAAAAACTTCGC…	1	1	1		2
1184 T. rubrum	CAGCCCCAGCAACGGCACATGCAAAGTTTTTTCCACCGCCGTATGGTGGGACGGGCGTTGCACATCTATAGCGGTTGCCATGAACTTCATTCACGAGTAATGCTTCATAGGCATAGGCTATAGGATTGATATAGAGTATCCATTTGAACCACGGGTGCCTGATCGTGTGTTAGCTTGTGTGTTTCCTCGAGGTATGGGGGATTTTGTGGGGGTTATTTTAACTAACATATAGGAAGGCTGCAGAGCAAATCCAGTATATATCACAAGAGCAAGAATCATGACTCCAGCCAGAGCAAGAGCTTGAGGTATAGTCTTGGTTGCCGCTGCCAATGTGCGAAATATAGCTGACATGGTAAGGATGGTGATGAAAGTAAACAGGAAGAAGATGAAAAACTTCGC…	1	1	1		2
1185 T. rubrum	CAGCCCCAGCAACGGCACATGCAAAGTTTTTTCCACCGCCGTATGGTGGGACGGGCGTTGCACATCTATAGCGGTTGCCATGAACTTCATTCACGAGTAATGCTTCATAGGCATAGGCTATAGGATTGATATAGAGTATCCATTTGAACCACGGGTGCCTGATCGTGTGTTAGCTTGTGTGTTTCCTCGAGGTATGGGGGATTTTGTGGGGGTTATTTTAACTAACATATAGGAAGGCTGCAGAGCAAATCCAGTATATATCACAAGAGCAAGAATCATGACTCCAGCCAGAGCAAGAGCTTGAGGTATAGTCTTGGTTGCCGCTGCCAATGTGCGAAATATAGCTGACATGGTAAGGATGGTGATGAAAGTAAACAGGAAGAAGATGAAAAACTTCGC…	1	1	1		2
1186 T. rubrum	CAGCCCCAGCAACGGCACATGCAAAGTTTTTTCCACCGCCGTATGGTGGGACGGGCGTTGCACATCTATAGCGGTTGCCATGAACTTCATTCACGAGTAATGCTTCATAGGCATAGGCTATAGGATTGATATAGAGTATCCATTTGAACCACGGGTGCCTGATCGTGTGTTAGCTTGTGTGTTTCCTCGAGGTATGGGGGATTTTGTGGGGGTTATTTTAACTAACATATAGGAAGGCTGCAGAGCAAATCCAGTATATATCACAAGAGCAAGAATCATGACTCCAGCCAGAGCAAGAGCTTGAGGTATAGTCTTGGTTGCCGCTGCCAATGTGCGAAATATAGCTGACATGGTAAGGATGGTGATGAAAGTAAACAGGAAGAAGATGAAAAACTTCGC…	1	1	1		2
1187 T. rubrum	CAGCCCCAGCAACGGCACATGCAAAGTTTTTTCCACCGCCGTATGGTGGGACGGGCGTTGCACATCTATAGCGGTTGCCATGAACTTCATTCACGAGTAATGCTTCATAGGCATAGGCTATAGGATTGATATAGAGTATCCATTTGAACCACGGGTGCCTGATCGTGTGTTAGCTTGTGTGTTTCCTCGAGGTATGGGGGATTTTGTGGGGGTTATTTTAACTAACATATAGGAAGGCTGCAGAGCAAATCCAGTATATATCACAAGAGCAAGAATCATGACTCCAGCCAGAGCAAGAGCTTGAGGTATAGTCTTGGTTGCCGCTGCCAATGTGCGAAATATAGCTGACATGGTAAGGATGGTGATGAAAGTAAACAGGAAGAAGATGAAAAACTTCGC…	1	1	1		2
1188 T. rubrum	CAGCCCCAGCAACGGCACATGCAAAGTTTTTTCCACCGCCGTATGGTGGGACGGGCGTTGCACATCTATAGCGGTTGCCATGAACTTCATTCACGAGTAATGCTTCATAGGCATAGGCTATAGGATTGATATAGAGTATCCATTTGAACCACGGGTGCCTGATCGTGTGTTAGCTTGTGTGTTTCCTCGAGGTATGGGGGATTTTGTGGGGGTTATTTTAACTAACATATAGGAAGGCTGCAGAGCAAATCCAGTATATATCACAAGAGCAAGAATCATGACTCCAGCCAGAGCAAGAGCTTGAGGTATAGTCTTGGTTGCCGCTGCCAATGTGCGAAATATAGCTGACATGGTAAGGATGGTGATGAAAGTAAACAGGAAGAAGATGAAAAACTTCGC…	1	1	1		2
1227 T. rubrum	CAGCCCCAGCAACGGCACATGCAAAGTTTTTTCCACCGCCGTATGGTGGGACGGGCGTTGCACATCTATAGCGGTTGCCATGAACTTCATTCACGAGTAATGCTTCATAGGCATAGGCTATAGGATTGATATAGAGTATCCATTTGAACCACGGGTGCCTGATCGTGTGTTAGCTTGTGTGTTTCCTCGAGGTATGGGGGATTTTGTGGGGGTTATTTTAACTAACATATAGGAAGGCTGCAGAGCAAATCCAGTATATATCACAAGAGCAAGAATCATGACTCCAGCCAGAGCAAGAGCTTGAGGTATAGTCTTGGTTGCCGCTGCCAATGTGCGAAATATAGCTGACATGGTAAGGATGGTGATGAAAGTAAACAGGAAGAAGATGAAAAACTTCGC…	1	1	1		2
1228 T. rubrum	CAGCCCCAGCAACGGCACATGCAAAGTTTTTTCCACCGCCGTATGGTGGGACGGGCGTTGCACATCTATAGCGGTTGCCATGAACTTCATTCACGAGTAATGCTTCATAGGCATAGGCTATAGGATTGATATAGAGTATCCATTTGAACCACGGGTGCCTGATCGTGTGTTAGCTTGTGTGTTTCCTCGAGGTATGGGGGATTTTGTGGGGGTTATTTTAACTAACATATAGGAAGGCTGCAGAGCAAATCCAGTATATATCACAAGAGCAAGAATCATGACTCCAGCCAGAGCAAGAGCTTGAGGTATAGTCTTGGTTGCCGCTGCCAATGTGCGAAATATAGCTGACATGGTAAGGATGGTGATGAAAGTAAACAGGAAGAAGATGAAAAACTTCGC…	1	1	1		2
1229 T. rubrum	CAGCCCCAGCAACGGCACATGCAAAGTTTTTTCCACCGCCGTATGGTGGGACGGGCGTTGCACATCTATAGCGGTTGCCATGAACTTCATTCACGAGTAATGCTTCATAGGCATAGGCTATAGGATTGATATAGAGTATCCATTTGAACCACGGGTGCCTGATCGTGTGTTAGCTTGTGTGTTTCCTCGAGGTATGGGGGATTTTGTGGGGGTTATTTTAACTAACATATAGGAAGGCTGCAGAGCAAATCCAGTATATATCACAAGAGCAAGAATCATGACTCCAGCCAGAGCAAGAGCTTGAGGTATAGTCTTGGTTGCCGCTGCCAATGTGCGAAATATAGCTGACATGGTAAGGATGGTGATGAAAGTAAACAGGAAGAAGATGAAAAACTTCGC…	1	1	1		2
1232 T. rubrum	CAGCCCCAGCAACGGCACATGCAAAGTTTTTTCCACCGCCGTATGGTGGGACGGGCGTTGCACATCTATAGCGGTTGCCATGAACTTCATTCACGAGTAATGCTTCATAGGCATAGGCTATAGGATTGATATAGAGTATCCATTTGAACCACGGGTGCCTGATCGTGTGTTAGCTTGTGTGTTTCCTCGAGGTATGGGGGATTTTGTGGGGGTTATTTTAACTAACATATAGGAAGGCTGCAGAGCAAATCCAGTATATATCACAAGAGCAAGAATCATGACTCCAGCCAGAGCAAGAGCTTGAGGTATAGTCTTGGTTGCCGCTGCCAATGTGCGAAATATAGCTGACATGGTAAGGATGGTGATGAAAGTAAACAGGAAGAAGATGAAAAACTTCGC…	1	1	1		2
1237 T. rubrum	CAGCCCCAGCAACGGCACATGCAAAGTTTTTTCCACCGCCGTATGGTGGGACGGGCGTTGCACATCTATAGCGGTTGCCATGAACTTCATTCACGAGTAATGCTTCATAGGCATAGGCTATAGGATTGATATAGAGTATCCATTTGAACCACGGGTGCCTGATCGTGTGTTAGCTTGTGTGTTTCCTCGAGGTATGGGGGATTTTGTGGGGGTTATTTTAACTAACATATAGGAAGGCTGCAGAGCAAATCCAGTATATATCACAAGAGCAAGAATCATGACTCCAGCCAGAGCAAGAGCTTGAGGTATAGTCTTGGTTGCCGCTGCCAATGTGCGAAATATAGCTGACATGGTAAGGATGGTGATGAAAGTAAACAGGAAGAAGATGAAAAACTTCGC…	1	1	1		2
1240 T. rubrum	CAGCCCCAGCAACGGCACATGCAAAGTTTTTTCCACCGCCGTATGGTGGGACGGGCGTTGCACATCTATAGCGGTTGCCATGAACTTCATTCACGAGTAATGCTTCATAGGCATAGGCTATAGGATTGATATAGAGTATCCATTTGAACCACGGGTGCCTGATCGTGTGTTAGCTTGTGTGTTTCCTCGAGGTATGGGGGATTTTGTGGGGGTTATTTTAACTAACATATAGGAAGGCTGCAGAGCAAATCCAGTATATATCACAAGAGCAAGAATCATGACTCCAGCCAGAGCAAGAGCTTGAGGTATAGTCTTGGTTGCCGCTGCCAATGTGCGAAATATAGCTGACATGGTAAGGATGGTGATGAAAGTAAACAGGAAGAAGATGAAAAACTTCGC…	1	1	1		2
1251 T. rubrum	CAGCCCCAGCAACGGCACATGCAAAGTTTTTTCCACCGCCGTATGGTGGGACGGGCGTTGCACATCTATAGCGGTTGCCATGAACTTCATTCACGAGTAATGCTTCATAGGCATAGGCTATAGGATTGATATAGAGTATCCATTTGAACCACGGGTGCCTGATCGTGTGTTAGCTTGTGTGTTTCCTCGAGGTATGGGGGATTTTGTGGGGGTTATTTTAACTAACATATAGGAAGGCTGCAGAGCAAATCCAGTATATATCACAAGAGCAAGAATCATGACTCCAGCCAGAGCAAGAGCTTGAGGTATAGTCTTGGTTGCCGCTGCCAATGTGCGAAATATAGCTGACATGGTAAGGATGGTGATGAAAGTAAACAGGAAGAAGATGAAAAACTTCGC…	1	1	1		2
1272 T. rubrum	CAGCCCCAGCAACGGCACATGCAAAGTTTTTTCCACCGCCGTATGGTGGGACGGGCGTTGCACATCTATAGCGGTTGCCATGAACTTCATTCACGAGTAATGCTTCATAGGCATAGGCTATAGGATTGATATAGAGTATCCATTTGAACCACGGGTGCCTGATCGTGTGTTAGCTTGTGTGTTTCCTCGAGGTATGGGGGATTTTGTGGGGGTTATTTTAACTAACATATAGGAAGGCTGCAGAGCAAATCCAGTATATATCACAAGAGCAAGAATCATGACTCCAGCCAGAGCAAGAGCTTGAGGTATAGTCTTGGTTGCCGCTGCCAATGTGCGAAATATAGCTGACATGGTAAGGATGGTGATGAAAGTAAACAGGAAGAAGATGAAAAACTTCGC…	1	1	1		2
1279 T. rubrum	CAGCCCCAGCAACGGCACATGCAAAGTTTTTTCCACCGCCGTATGGTGGGACGGGCGTTGCACATCTATAGCGGTTGCCATGAACTTCATTCACGAGTAATGCTTCATAGGCATAGGCTATAGGATTGATATAGAGTATCCATTTGAACCACGGGTGCCTGATCGTGTGTTAGCTTGTGTGTTTCCTCGAGGTATGGGGGATTTTGTGGGGGTTATTTTAACTAACATATAGGAAGGCTGCAGAGCAAATCCAGTATATATCACAAGAGCAAGAATCATGACTCCAGCCAGATCAAGAGCTTGAGGTATAGTCTTGGTTGCCGCTGCCAATGTGCGAAATATAGCTGACATGGTAAGGATGGTGATGAAAGTAAACAGGAAGAAGATGAAAAACTTCGC…	4	1	1		3
1398 T. rubrum	CAGCCCCAGCAACGGCACATGCAAAGTTTTTTCCACCGCCGTATGGTGGGACGGGCGTTGCACATCTATAGCGGTTGCCATGAACTTCATTCACGAGTAATGCTTCATAGGCATAGGCTATAGGATTGATATAGAGTATCCATTTGAACCACGGGTGCCTGATCGTGTGTTAGCTTGTGTGTTTCCTCGAGGTATGGGGGATTTTGTGGGGGTTATTTTAACTAACATATAGGAAGGCTGCAGAGCAAATCCAGTATATATCACAAGAGCAAGAATCATGACTCCAGCCAGAGCAAGAGCTTGAGGTATAGTCTTGGTTGCCGCTGCCAATGTGCGAAATATAGCTGACATGGTAAGGATGGTGATGAAAGTAAACAGGAAGAAGATGAAAAACTTCGC…	1	1	1		2
1399 T. rubrum	CAGCCCCAGCAACGGCACATGCAAAGTTTTTTCCACCGCCGTATGGTGGGACGGGCGTTGCACATCTATAGCGGTTGCCATGAACTTCATTCACGAGTAATGCTTCATAGGCATAGGCTATAGGATTGATATAGAGTATCCATTTGAACCACGGGTGCCTGATCGTGTGTTAGCTTGTGTGTTTCCTCGAGGTATGGGGGATTTTGTGGGGGTTATTTTAACTAACATATAGGAAGGCTGCAGAGCAAATCCAGTATATATCACAAGAGCAAGAATCATGACTCCAGCCAGAGCAAGAGCTTGAGGTATAGTCTTGGTTGCCGCTGCCAATGTGCGAAATATAGCTGACATGGTAAGGATGGTGATGAAAGTAAACAGGAAGAAGATGAAAAACTTCGC…	1	1	1		2
1401 T. rubrum	CAGCCCCAGCAACGGCACATGCAAAGTTTTTTCCACCGCCGTATGGTGGGACGGGCGTTGCACATCTATAGCGGTTGCCATGAACTTCATTCACGAGTAATGCTTCATAGGCATAGGCTATAGGATTGATATAGAGTATCCATTTGAACCACGGGTGCCTGATCGTGTGTTAGCTTGTGTGTTTCCTCGAGGTATGGGGGATTTTGTGGGGGTTATTTTAACTAACATATAGGAAGGCTGCAGAGCAAATCCAGTATATATCACAAGAGCAAGAATCATGACTCCAGCCAGAGCAAGAGCTTGAGGTATAGTCTTGGTTGCCGCTGCCAATGTGCGAAATATAGCTGACATGGTAAGGATGGTGATGAAAGTAAACAGGAAGAAGATGAAAAACTTCGC…	1	1	1		2
1441 T. rubrum	TTTGGTACTCGCGGGTGAGCTAGAATTCGGGATTTCCCGTTAGCATGGCCGTTAATGGGTCTGTCATGATACATCAGATACTTACTCGCTTGGTGGCGGCTTTGGTGGCCATGATGCGCGGTATCTCTGGCTGGTCGGGCTGTCTCTTTCGCAGTAAGAGTAGTAGTTTAAGGGGCGTCCTCAAGAGACGAAAAACGCGAGCAGCGTTGAGAATTGTCAACCCGGAGGAGCCTGCACTGCAGCCGACGAAGCTCCTGTCAACTAGTCCGCCGGGGACAAAGCACTAGTATAAGGGGAATGAAAGCGCCGATGCCGCTGCTGATGCTTGATGCTTGATGCTGATGCCGAAAGAGAAGAAGATGAAGATCTTTCGATGTTTTCGATGCTTTTTCGCTGCTT…	-	1	1
1443 T. rubrum	CAGCCCCAGCAACGGCACATGCAAAGTTTTTTCCACCGCCGTATGGTGGGACGGGCGTTGCACATCTATAGCGGTTGCCATGAACTTCATTCACGAGTAATGCTTCATAGGCATAGGCTATAGGATTGATATAGAGTATCCATTTGAACCACGGGTGCCTGATCGTGTGTTAGCTTGTGTGTTTCCTCGAGGTATGGGGGATTTTGTGGGGGTTATTTTAACTAACATATAGGAAGGCTGCAGAGCAAATCCAGTATATATCACAAGAGCAAGAATCATGACTCCAGCCAGAGCAAGAGCTTGAGGTATAGTCTTGGTTGCCGCTGCCAATGTGCGAAATATAGCTGACATGGTAAGGATGGTGATGAAAGTAAACAGGAAGAAGATGAAAAACTTCGC…	1	1	1		2
1444 T. rubrum	CAGCCCCAGCAACGGCACATGCAAAGTTTTTTCCACCGCCGTATGGTGGGACGGGCGTTGCACATCTATAGCGGTTGCCATGAACTTCATTCACGAGTAATGCTTCATAGGCATAGGCTATAGGATTGATATAGAGTATCCATTTGAACCACGGGTGCCTGATCGTGTGTTAGCTTGTGTGTTTCCTCGAGGTATGGGGGATTTTGTGGGGGTTATTTTAACTAACATATAGGAAGGCTGCAGAGCAAATCCAGTATATATCACAAGAGCAAGAATCATGACTCCAGCCAGAGCAAGAGCTTGAGGTATAGTCTTGGTTGCCGCTGCCAATGTGCGAAATATAGCTGACATGGTAAGGATGGTGATGAAAGTAAACAGGAAGAAGATGAAAAACTTCGC…	1	1	1		2
1450 T. rubrum	CAGCCCCAGCAACGGCACATGCAAAGTTTTTTCCACCGCCGTATGGTGGGACGGGCGTTGCACATCTATAGCGGTTGCCATGAACTTCATTCACGAGTAATGCTTCATAGGCATAGGCTATAGGATTGATATAGAGTATCCATTTGAACCACGGGTGCCTGATCGTGTGTTAGCTTGTGTGTTTCCTCGAGGTATGGGGGATTTTGTGGGGGTTATTTTAACTAACATATAGGAAGGCTGCAGAGCAAATCCAGTATATATCACAAGAGCAAGAATCATGACTCCAGCCAGAGCAAGAGCTTGAGGTATAGTCTTGGTTGCCGCTGCCAATGTGCGAAATATAGCTGACATGGTAAGGATGGTGATGAAAGTAAACAGGAAGAAGATGAAAAACTTCGC…	1	1	1		2
1451 T. rubrum	CAGCCCCAGCAACGGCACATGCAAAGTTTTTTCCACCGCCGTATGGTGGGACGGGCGTTGCACATCTATAGCGGTTGCCATGAACTTCATTCACGAGTAATGCTTCATAGGCATAGGCTATAGGATTGATATAGAGTATCCATTTGAACCACGGGTGCCTGATCGTGTGTTAGCTTGTGTGTTTCCTCGAGGTATGGGGGATTTTGTGGGGGTTATTTTAACTAACATATAGGAAGGCTGCAGAGCAAATCCAGTATATATCACAAGAGCAAGAATCATGACTCCAGCCAGAGCAAGAGCTTGAGGTATAGTCTTGGTTGCCGCTGCCAATGTGCGAAATATAGCTGACATGGTAAGGATGGTGATGAAAGTAAACAGGAAGAAGATGAAAAACTTCGC…	1	1	1		2
1453 T. rubrum	CAGCCCCAGCAACGGCACATGCAAAGTTTTTTCCACCGCCGTATGGTGGGACGGGCGTTGCACATCTATAGCGGTTGCCATGAACTTCATTCACGAGTAATGCTTCATAGGCATAGGCTATAGGATTGATATAGAGTATCCATTTGAACCACGGGTGCCTGATCGTGTGTTAGCTTGTGTGTTTCCTCGAGGTATGGGGGATTTTGTGGGGGTTATTTTAACTAACATATAGGAAGGCTGCAGAGCAAATCCAGTATATATCACAAGAGCAAGAATCATGACTCCAGCCAGAGCAAGAGCTTGAGGTATAGTCTTGGTTGCCGCTGCCAATGTGCGAAATATAGCTGACATGGTAAGGATGGTGATGAAAGTAAACAGGAAGAAGATGAAAAACTTCGC…	1	1	1		2
1454 T. rubrum	CAGCCCCAGCAACGGCACATGCAAAGTTTTTTCCACCGCCGTATGGTGGGACGGGCGTTGCACATCTATAGCGGTTGCCATGAACTTCATTCACGAGTAATGCTTCATAGGCATAGGCTATAGGATTGATATAGAGTATCCATTTGAACCACGGGTGCCTGATCGTGTGTTAGCTTGTGTGTTTCCTCGAGGTATGGGGGATTTTGTGGGGGTTATTTTAACTAACATATAGGAAGGCTGCAGAGCAAATCCAGTATATATCACAAGAGCAAGAATCATGACTCCAGCCAGAGCAAGAGCTTGAGGTATAGTCTTGGTTGCCGCTGCCAATGTGCGAAATATAGCTGACATGGTAAGGATGGTGATGAAAGTAAACAGGAAGAAGATGAAAAACTTCGC…	1	1	1		2
1457 T. rubrum	CAGCCCCAGCAACGGCACATGCAAAGTTTTTTCCACCGCCGTATGGTGGGACGGGCGTTGCACATCTATAGCGGTTGCCATGAACTTCATTCACGAGTAATGCTTCATAGGCATAGGCTATAGGATTGATATAGAGTATCCATTTGAACCACGGGTGCCTGATCGTGTGTTAGCTTGTGTGTTTCCTCGAGGTATGGGGGATTTTGTGGGGGTTATTTTAACTAACATATAGGAAGGCTGCAGAGCAAATCCAGTATATATCACAAGAGCAAGAATCATGACTCCAGCCAGAGCAAGAGCTTGAGGTATAGTCTTGGTTGCCGCTGCCAATGTGCGAAATATAGCTGACATGGTAAGGATGGTGATGAAAGTAAACAGGAAGAAGATGAAAAACTTCGC…	1	1	1		2
1460 T. rubrum	CAGCCCCAGCAACGGCACATGCAAAGTTTTTTCCACCGCCGTATGGTGGGACGGGCGTTGCACATCTATAGCGGTTGCCATGAACTTCATTCACGAGTAATGCTTCATAGGCATAGGCTATAGGATTGATATAGAGTATCCATTTGAACCACGGGTGCCTGATCGTGTGTTAGCTTGTGTGTTTCCTCGAGGTATGGGGGATTTTGTGGGGGTTATTTTAACTAACATATAGGAAGGCTGCAGAGCAAATCCAGTATATATCACAAGAGCAAGAATCATGACTCCAGCCAGAGCAAGAGCTTGAGGTATAGTCTTGGTTGCCGCTGCCAATGTGCGAAATATAGCTGACATGGTAAGGATGGTGATGAAAGTAAACAGGAAGAAGATGAAAAACTTCGC…	1	1	1		2
1466 T. rubrum	CAGCCCCAGCAACGGCACATGCAAAGTTTTTTCCACCGCCGTATGGTGGGACGGGCGTTGCACATCTATAGCGGTTGCCATGAACTTCATTCACGAGTAATGCTTCATAGGCATAGGCTATAGGATTGATATAGAGTATCCATTTGAACCACGGGTGCCTGATCGTGTGTTAGCTTGTGTGTTTCCTCGAGGTATGGGGGATTTTGTGGGGGTTATTTTAACTAACATATAGGAAGGCTGCAGAGCAAATCCAGTATATATCACAAGAGCAAGAATCATGACTCCAGCCAGAGCAAGAGCTTGAGGTATAGTCTTGGTTGCCGCTGCCAATGTGCGAAATATAGCTGACATGGTAAGGATGGTGATGAAAGTAAACAGGAAGAAGATGAAAAACTTCGC…	1	1	1		2
1468 T. rubrum	CAGCCCCAGCAACGGCACATGCAAAGTTTTTTCCACCGCCGTATGGTGGGACGGGCGTTGCACATCTATAGCGGTTGCCATGAACTTCATTCACGAGTAATGCTTCATAGGCATAGGCTATAGGATTGATATAGAGTATCCATTTGAACCACGGGTGCCTGATCGTGTGTTAGCTTGTGTGTTTCCTCGAGGTATGGGGGATTTTGTGGGGGTTATTTTAACTAACATATAGGAAGGCTGCAGAGCAAATCCAGTATATATCACAAGAGCAAGAATCATGACTCCAGCCAGAGCAAGAGCTTGAGGTATAGTCTTGGTTGCCGCTGCCAATGTGCGAAATATAGCTGACATGGTAAGGATGGTGATGAAAGTAAACAGGAAGAAGATGAAAAACTTCGC…	1	1	1		2
1470 T. rubrum	CAGCCCCAGCAACGGCACATGCAAAGTTTTTTCCACCGCCGTATGGTGGGACGGGCGTTGCACATCTATAGCGGTTGCCATGAACTTCATTCACGAGTAATGCTTCATAGGCATAGGCTATAGGATTGATATAGAGTATCCATTTGAACCACGGGTGCCTGATCGTGTGTTAGCTTGTGTGTTTCCTCGAGGTATGGGGGATTTTGTGGGGGTTATTTTAACTAACATATAGGAAGGCTGCAGAGCAAATCCAGTATATATCACAAGAGCAAGAATCATGACTCCAGCCAGAGCAAGAGCTTGAGGTATAGTCTTGGTTGCCGCTGCCAATGTGCGAAATATAGCTGACATGGTAAGGATGGTGATGAAAGTAAACAGGAAGAAGATGAAAAACTTCGC…	1	1	1		2
1471 T. rubrum	CAGCCCCAGCAACGGCACATGCAAAGTTTTTTCCACCGCCGTATGGTGGGACGGGCGTTGCACATCTATAGCGGTTGCCATGAACTTCATTCACGAGTAATGCTTCATAGGCATAGGCTATAGGATTGATATAGAGTATCCATTTGAACCACGGGTGCCTGATCGTGTGTTAGCTTGTGTGTTTCCTCGAGGTATGGGGGATTTTGTGGGGGTTATTTTAACTAACATATAGGAAGGCTGCAGAGCAAATCCAGTATATATCACAAGAGCAAGAATCATGACTCCAGCCAGAGCAAGAGCTTGAGGTATAGTCTTGGTTGCCGCTGCCAATGTGCGAAATATAGCTGACATGGTAAGGATGGTGATGAAAGTAAACAGGAAGAAGATGAAAAACTTCGC…	1	1	1		2
1473 T. rubrum	CAGCCCCAGCAACGGCACATGCAAAGTTTTTTCCACCGCCGTATGGTGGGACGGGCGTTGCACATCTATAGCGGTTGCCATGAACTTCATTCACGAGTAATGCTTCATAGGCATAGGCTATAGGATTGATATAGAGTATCCATTTGAACCACGGGTGCCTGATCGTGTGTTAGCTTGTGTGTTTCCTCGAGGTATGGGGGATTTTGTGGGGGTTATTTTAACTAACATATAGGAAGGCTGCAGAGCAAATCCAGTATATATCACAAGAGCAAGAATCATGACTCCAGCCAGAGCAAGAGCTTGAGGTATAGTCTTGGTTGCCGCTGCCAATGTGCGAAATATAGCTGACATGGTAAGGATGGTGATGAAAGTAAACAGGAAGAAGATGAAAAACTTCGC…	1	1	1		2
1474 T. rubrum	CAGCCCCAGCAACGGCACATGCAAAGTTTTTTCCACCGCCGTATGGTGGGACGGGCGTTGCACATCTATAGCGGTTGCCATGAACTTCATTCACGAGTAATGCTTCATAGGCATAGGCTATAGGATTGATATAGAGTATCCATTTGAACCACGGGTGCCTGATCGTGTGTTAGCTTGTGTGTTTCCTCGAGGTATGGGGGATTTTGTGGGGGTTATTTTAACTAACATATAGGAAGGCTGCAGAGCAAATCCAGTATATATCACAAGAGCAAGAATCATGACTCCAGCCAGAGCAAGAGCTTGAGGTATAGTCTTGGTTGCCGCTGCCAATGTGCGAAATATAGCTGACATGGTAAGGATGGTGATGAAAGTAAACAGGAAGAAGATGAAAAACTTCGC…	1	1	1		2
1475 T. rubrum	CAGCCCCAGCAACGGCACATGCAAAGTTTTTTCCACCGCCGTATGGTGGGACGGGCGTTGCACATCTATAGCGGTTGCCATGAACTTCATTCACGAGTAATGCTTCATAGGCATAGGCTATAGGATTGATATAGAGTATCCATTTGAACCACGGGTGCCTGATCGTGTGTTAGCTTGTGTGTTTCCTCGAGGTATGGGGGATTTTGTGGGGGTTATTTTAACTAACATATAGGAAGGCTGCAGAGCAAATCCAGTATATATCACAAGAGCAAGAATCATGACTCCAGCCAGAGCAAGAGCTTGAGGTATAGTCTTGGTTGCCGCTGCCAATGTGCGAAATATAGCTGACATGGTAAGGATGGTGATGAAAGTAAACAGGAAGAAGATGAAAAACTTCGC…	1	1	1		2
1505 T. rubrum	CAGCCCCAGCAACGGCACATGCAAAGTTTTTTCCACCGCCGTATGGTGGGACGGGCGTTGCACATCTATAGCGGTTGCCATGAACTTCATTCACGAGTAATGCTTCATAGGCATAGGCTATAGGATTGATATAGAGTATCCATTTGAACCACGGGTGCCTGATCGTGTGTTAGCTTGTGTGTTTCCTCGAGGTATGGGGGATTTTGTGGGGGTTATTTTAACTAACATATAGGAAGGCTGCAGAGCAAATCCAGTATATATCACAAGAGCAAGAATCATGACTCCAGCCAGAGCAAGAGCTTGAGGTATAGTCTTGGTTGCCGCTGCCAATGTGCGAAATATAGCTGACATGGTAAGGATGGTGATGAAAGTAAACAGGAAGAAGATGAAAAACTTCGC…	1	1	1		2
1534 T. rubrum	CAGCCCCAGCAACGGCACATGCAAAGTTTTTTCCACCGCCGTATGGTGGGACGGGCGTTGCACATCTATAGCGGTTGCCATGAACTTCATTCACGAGTAATGCTTCATAGGCATAGGCTATAGGATTGATATAGAGTATCCATTTGAACCACGGGTGCCTGATCGTGTGTTAGCTTGTGTGTTTCCTCGAGGTATGGGGGATTTTGTGGGGGTTATTTTAACTAACATATAGGAAGGCTGCAGAGCAAATCCAGTATATATCACAAGAGCAAGAATCATGACTCCAGCCAGAGCAAGAGCTTGAGGTATAGTCTTGGTTGCCGCTGCCAATGTGCGAAATATAGCTGACATGGTAAGGATGGTGATGAAAGTAAACAGGAAGAAGATGAAAAACTTCGC…	1	1	1		2
1536 T. rubrum	CAGCCCCAGCAACGGCACATGCAAAGTTTTTTCCACCGCCGTATGGTGGGACGGGCGTTGCACATCTATAGCGGTTGCCATGAACTTCATTCACGAGTAATGCTTCATAGGCATAGGCTATAGGATTGATATAGAGTATCCATTTGAACCACGGGTGCCTGATCGTGTGTTAGCTTGTGTGTTTCCTCGAGGTATGGGGGATTTTGTGGGGGTTATTTTAACTAACATATAGGAAGGCTGCAGAGCAAATCCAGTATATATCACAAGAGCAAGAATCATGACTCCAGCCAGAGCAAGAGCTTGAGGTATAGTCTTGGTTGCCGCTGCCAATGTGCGAAATATAGCTGACATGGTAAGGATGGTGATGAAAGTAAACAGGAAGAAGATGAAAAACTTCGC…	1	1	1		2
1538 T. rubrum	CAGCCCCAGCAACGGCACATGCAAAGTTTTTTCCACCGCCGTATGGTGGGACGGGCGTTGCACATCTATAGCGGTTGCCATGAACTTCATTCACGAGTAATGCTTCATAGGCATAGGCTATAGGATTGATATAGAGTATCCATTTGAACCACGGGTGCCTGATCGTGTGTTAGCTTGTGTGTTTCCTCGAGGTATGGGGGATTTTGTGGGGGTTATTTTAACTAACATATAGGAAGGCTGCAGAGCAAATCCAGTATATATCACAAGAGCAAGAATCATGACTCCAGCCAGAGCAAGAGCTTGAGGTATAGTCTTGGTTGCCGCTGCCAATGTGCGAAATATAGCTGACATGGTAAGGATGGTGATGAAAGTAAACAGGAAGAAGATGAAAAACTTCGC…	1	1	1		2
1539 T. rubrum	CAGCCCCAGCAACGGCACATGCAAAGTTTTTTCCACCGCCGTATGGTGGGACGGGCGTTGCACATCTATAGCGGTTGCCATGAACTTCATTCACGAGTAATGCTTCATAGGCATAGGCTATAGGATTGATATAGAGTATCCATTTGAACCACGGGTGCCTGATCGTGTGTTAGCTTGTGTGTTTCCTCGAGGTATGGGGGATTTTGTGGGGGTTATTTTAACTAACATATAGGAAGGCTGCAGAGCAAATCCAGTATATATCACAAGAGCAAGAATCATGACTCCAGCCAGAGCAAGAGCTTGAGGTATAGTCTTGGTTGCCGCTGCCAATGTGCGAAATATAGCTGACATGGTAAGGATGGTGATGAAAGTAAACAGGAAGAAGATGAAAAACTTCGC…	1	1	1		2
1540 T. rubrum	CAGCCCCAGCAACGGCACATGCAAAGTTTTTTCCACCGCCGTATGGTGGGACGGGCGTTGCACATCTATAGCGGTTGCCATGAACTTCATTCACGAGTAATGCTTCATAGGCATAGGCTATAGGATTGATATAGAGTATCCATTTGAACCACGGGTGCCTGATCGTGTGTTAGCTTGTGTGTTTCCTCGAGGTATGGGGGATTTTGTGGGGGTTATTTTAACTAACATATAGGAAGGCTGCAGAGCAAATCCAGTATATATCACAAGAGCAAGAATCATGACTCCAGCCAGAGCAAGAGCTTGAGGTATAGTCTTGGTTGCCGCTGCCAATGTGCGAAATATAGCTGACATGGTAAGGATGGTGATGAAAGTAAACAGGAAGAAGATGAAAAACTTCGC…	1	1	1		2
1541 T. rubrum	CAGCCCCAGCAACGGCACATGCAAAGTTTTTTCCACCGCCGTATGGTGGGACGGGCGTTGCACATCTATAGCGGTTGCCATGAACTTCATTCACGAGTAATGCTTCATAGGCATAGGCTATAGGATTGATATAGAGTATCCATTTGAACCACGGGTGCCTGATCGTGTGTTAGCTTGTGTGTTTCCTCGAGGTATGGGGGATTTTGTGGGGGTTATTTTAACTAACATATAGGAAGGCTGCAGAGCAAATCCAGTATATATCACAAGAGCAAGAATCATGACTCCAGCCAGAGCAAGAGCTTGAGGTATAGTCTTGGTTGCCGCTGCCAATGTGCGAAATATAGCTGACATGGTAAGGATGGTGATGAAAGTAAACAGGAAGAAGATGAAAAACTTCGC…	1	1	1		2
1542 T. rubrum	CAGCCCCAGCAACGGCACATGCAAAGTTTTTTCCACCGCCGTATGGTGGGACGGGCGTTGCACATCTATAGCGGTTGCCATGAACTTCATTCACGAGTAATGCTTCATAGGCATAGGCTATAGGATTGATATAGAGTATCCATTTGAACCACGGGTGCCTGATCGTGTGTTAGCTTGTGTGTTTCCTCGAGGTATGGGGGATTTTGTGGGGGTTATTTTAACTAACATATAGGAAGGCTGCAGAGCAAATCCAGTATATATCACAAGAGCAAGAATCATGACTCCAGCCAGAGCAAGAGCTTGAGGTATAGTCTTGGTTGCCGCTGCCAATGTGCGAAATATAGCTGACATGGTAAGGATGGTGATGAAAGTAAACAGGAAGAAGATGAAAAACTTCGC…	1	1	1		2
1543 T. rubrum	CAGCCCCAGCAACGGCACATGCAAAGTTTTTTCCACCGCCGTATGGTGGGACGGGCGTTGCACATCTATAGCGGTTGCCATGAACTTCATTCACGAGTAATGCTTCATAGGCATAGGCTATAGGATTGATATAGAGTATCCATTTGAACCACGGGTGCCTGATCGTGTGTTAGCTTGTGTGTTTCCTCGAGGTATGGGGGATTTTGTGGGGGTTATTTTAACTAACATATAGGAAGGCTGCAGAGCAAATCCAGTATATATCACAAGAGCAAGAATCATGACTCCAGCCAGAGCAAGAGCTTGAGGTATAGTCTTGGTTGCCGCTGCCAATGTGCGAAATATAGCTGACATGGTAAGGATGGTGATGAAAGTAAACAGGAAGAAGATGAAAAACTTCGC…	1	1	1		2
1544 T. rubrum	CAGCCCCAGCAACGGCACATGCAAAGTTTTTTCCACCGCCGTATGGTGGGACGGGCGTTGCACATCTATAGCGGTTGCCATGAACTTCATTCACGAGTAATGCTTCATAGGCATAGGCTATAGGATTGATATAGAGTATCCATTTGAACCACGGGTGCCTGATCGTGTGTTAGCTTGTGTGTTTCCTCGAGGTATGGGGGATTTTGTGGGGGTTATTTTAACTAACATATAGGAAGGCTGCAGAGCAAATCCAGTATATATCACAAGAGCAAGAATCATGACTCCAGCCAGAGCAAGAGCTTGAGGTATAGTCTTGGTTGCCGCTGCCAATGTGCGAAATATAGCTGACATGGTAAGGATGGTGATGAAAGTAAACAGGAAGAAGATGAAAAACTTCGC…	1	1	1		2
1545 T. rubrum	CAGCCCCAGCAACGGCACATGCAAAGTTTTTTCCACCGCCGTATGGTGGGACGGGCGTTGCACATCTATAGCGGTTGCCATGAACTTCATTCACGAGTAATGCTTCATAGGCATAGGCTATAGGATTGATATAGAGTATCCATTTGAACCACGGGTGCCTGATCGTGTGTTAGCTTGTGTGTTTCCTCGAGGTATGGGGGATTTTGTGGGGGTTATTTTAACTAACATATAGGAAGGCTGCAGAGCAAATCCAGTATATATCACAAGAGCAAGAATCATGACTCCAGCCAGAGCAAGAGCTTGAGGTATAGTCTTGGTTGCCGCTGCCAATGTGCGAAATATAGCTGACATGGTAAGGATGGTGATGAAAGTAAACAGGAAGAAGATGAAAAACTTCGC…	1	1	1		2
1546 T. rubrum	CAGCCCCAGCAACGGCACATGCAAAGTTTTTTCCACCGCCGTATGGTGGGACGGGCGTTGCACATCTATAGCGGTTGCCATGAACTTCATTCACGAGTAATGCTTCATAGGCATAGGCTATAGGATTGATATAGAGTATCCATTTGAACCACGGGTGCCTGATCGTGTGTTAGCTTGTGTGTTTCCTCGAGGTATGGGGGATTTTGTGGGGGTTATTTTAACTAACATATAGGAAGGCTGCAGAGCAAATCCAGTATATATCACAAGAGCAAGAATCATGACTCCAGCCAGAGCAAGAGCTTGAGGTATAGTCTTGGTTGCCGCTGCCAATGTGCGAAATATAGCTGACATGGTAAGGATGGTGATGAAAGTAAACAGGAAGAAGATGAAAAACTTCGC…	1	1	1		2
1547 T. rubrum	CAGCCCCAGCAACGGCACATGCAAAGTTTTTTCCACCGCCGTATGGTGGGACGGGCGTTGCACATCTATAGCGGTTGCCATGAACTTCATTCACGAGTAATGCTTCATAGGCATAGGCTATAGGATTGATATAGAGTATCCATTTGAACCACGGGTGCCTGATCGTGTGTTAGCTTGTGTGTTTCCTCGAGGTATGGGGGATTTTGTGGGGGTTATTTTAACTAACATATAGGAAGGCTGCAGAGCAAATCCAGTATATATCACAAGAGCAAGAATCATGACTCCAGCCAGAGCAAGAGCTTGAGGTATAGTCTTGGTTGCCGCTGCCAATGTGCGAAATATAGCTGACATGGTAAGGATGGTGATGAAAGTAAACAGGAAGAAGATGAAAAACTTCGC…	1	1	1		2
1548 T. rubrum	CAGCCCCAGCAACGGCACATGCAAAGTTTTTTCCACCGCCGTATGGTGGGACGGGCGTTGCACATCTATAGCGGTTGCCATGAACTTCATTCACGAGTAATGCTTCATAGGCATAGGCTATAGGATTGATATAGAGTATCCATTTGAACCACGGGTGCCTGATCGTGTGTTAGCTTGTGTGTTTCCTCGAGGTATGGGGGATTTTGTGGGGGTTATTTTAACTAACATATAGGAAGGCTGCAGAGCAAATCCAGTATATATCACAAGAGCAAGAATCATGACTCCAGCCAGAGCAAGAGCTTGAGGTATAGTCTTGGTTGCCGCTGCCAATGTGCGAAATATAGCTGACATGGTAAGGATGGTGATGAAAGTAAACAGGAAGAAGATGAAAAACTTCGC…	1	1	1		2
1549 T. rubrum	CAGCCCCAGCAACGGCACATGCAAAGTTTTTTCCACCGCCGTATGGTGGGACGGGCGTTGCACATCTATAGCGGTTGCCATGAACTTCATTCACGAGTAATGCTTCATAGGCATAGGCTATAGGATTGATATAGAGTATCCATTTGAACCACGGGTGCCTGATCGTGTGTTAGCTTGTGTGTTTCCTCGAGGTATGGGGGATTTTGTGGGGGTTATTTTAACTAACATATAGGAAGGCTGCAGAGCAAATCCAGTATATATCACAAGAGCAAGAATCATGACTCCAGCCAGAGCAAGAGCTTGAGGTATAGTCTTGGTTGCCGCTGCCAATGTGCGAAATATAGCTGACATGGTAAGGATGGTGATGAAAGTAAACAGGAAGAAGATGAAAAACTTCGC…	1	1	1		2
1550 T. rubrum	CAGCCCCAGCAACGGCACATGCAAAGTTTTTTCCACCGCCGTATGGTGGGACGGGCGTTGCACATCTATAGCGGTTGCCATGAACTTCATTCACGAGTAATGCTTCATAGGCATAGGCTATAGGATTGATATAGAGTATCCATTTGAACCACGGGTGCCTGATCGTGTGTTAGCTTGTGTGTTTCCTCGAGGTATGGGGGATTTTGTGGGGGTTATTTTAACTAACATATAGGAAGGCTGCAGAGCAAATCCAGTATATATCACAAGAGCAAGAATCATGACTCCAGCCAGAGCAAGAGCTTGAGGTATAGTCTTGGTTGCCGCTGCCAATGTGCGAAATATAGCTGACATGGTAAGGATGGTGATGAAAGTAAACAGGAAGAAGATGAAAAACTTCGC…	1	1	1		2
1551 T. rubrum	CAGCCCCAGCAACGGCACATGCAAAGTTTTTTCCACCGCCGTATGGTGGGACGGGCGTTGCACATCTATAGCGGTTGCCATGAACTTCATTCACGAGTAATGCTTCATAGGCATAGGCTATAGGATTGATATAGAGTATCCATTTGAACCACGGGTGCCTGATCGTGTGTTAGCTTGTGTGTTTCCTCGAGGTATGGGGGATTTTGTGGGGGTTATTTTAACTAACATATAGGAAGGCTGCAGAGCAAATCCAGTATATATCACAAGAGCAAGAATCATGACTCCAGCCAGAGCAAGAGCTTGAGGTATAGTCTTGGTTGCCGCTGCCAATGTGCGAAATATAGCTGACATGGTAAGGATGGTGATGAAAGTAAACAGGAAGAAGATGAAAAACTTCGC…	1	1	1		2
1552 T. rubrum	CAGCCCCAGCAACGGCACATGCAAAGTTTTTTCCACCGCCGTATGGTGGGACGGGCGTTGCACATCTATAGCGGTTGCCATGAACTTCATTCACGAGTAATGCTTCATAGGCATAGGCTATAGGATTGATATAGAGTATCCATTTGAACCACGGGTGCCTGATCGTGTGTTAGCTTGTGTGTTTCCTCGAGGTATGGGGGATTTTGTGGGGGTTATTTTAACTAACATATAGGAAGGCTGCAGAGCAAATCCAGTATATATCACAAGAGCAAGAATCATGACTCCAGCCAGAGCAAGAGCTTGAGGTATAGTCTTGGTTGCCGCTGCCAATGTGCGAAATATAGCTGACATGGTAAGGATGGTGATGAAAGTAAACAGGAAGAAGATGAAAAACTTCGC…	1	1	1		2
1553 T. rubrum	CAGCCCCAGCAACGGCACATGCAAAGTTTTTTCCACCGCCGTATGGTGGGACGGGCGTTGCACATCTATAGCGGTTGCCATGAACTTCATTCACGAGTAATGCTTCATAGGCATAGGCTATAGGATTGATATAGAGTATCCATTTGAACCACGGGTGCCTGATCGTGTGTTAGCTTGTGTGTTTCCTCGAGGTATGGGGGATTTTGTGGGGGTTATTTTAACTAACATATAGGAAGGCTGCAGAGCAAATCCAGTATATATCACAAGAGCAAGAATCATGACTCCAGCCAGAGCAAGAGCTTGAGGTATAGTCTTGGTTGCCGCTGCCAATGTGCGAAATATAGCTGACATGGTAAGGATGGTGATGAAAGTAAACAGGAAGAAGATGAAAAACTTCGC…	1	1	1		2
1555 T. rubrum	CAGCCCCAGCAACGGCACATGCAAAGTTTTTTCCACCGCCGTATGGTGGGACGGGCGTTGCACATCTATAGCGGTTGCCATGAACTTCATTCACGAGTAATGCTTCATAGGCATAGGCTATAGGATTGATATAGAGTATCCATTTGAACCACGGGTGCCTGATCGTGTGTTAGCTTGTGTGTTTCCTCGAGGTATGGGGGATTTTGTGGGGGTTATTTTAACTAACATATAGGAAGGCTGCAGAGCAAATCCAGTATATATCACAAGAGCAAGAATCATGACTCCAGCCAGAGCAAGAGCTTGAGGTATAGTCTTGGTTGCCGCTGCCAATGTGCGAAATATAGCTGACATGGTAAGGATGGTGATGAAAGTAAACAGGAAGAAGATGAAAAACTTCGC…	1	1	1		2
1556 T. rubrum	CAGCCCCAGCAACGGCACATGCAAAGTTTTTTCCACCGCCGTATGGTGGGACGGGCGTTGCACATCTATAGCGGTTGCCATGAACTTCATTCACGAGTAATGCTTCATAGGCATAGGCTATAGGATTGATATAGAGTATCCATTTGAACCACGGGTGCCTGATCGTGTGTTAGCTTGTGTGTTTCCTCGAGGTATGGGGGATTTTGTGGGGGTTATTTTAACTAACATATAGGAAGGCTGCAGAGCAAATCCAGTATATATCACAAGAGCAAGAATCATGACTCCAGCCAGAGCAAGAGCTTGAGGTATAGTCTTGGTTGCCGCTGCCAATGTGCGAAATATAGCTGACATGGTAAGGATGGTGATGAAAGTAAACAGGAAGAAGATGAAAAACTTCGC…	1	1	1		2
815 T. rubrum	CAGCCCCAGCAACGGCACATGCAAAGTTTTTTCCACCGCCGTATGGTGGGACGGGCGTTGCACATCTATAGCGGTTGCCATGAACTTCATTCACGAGTAATGCTTCATAGGCATAGGCTATAGGATTGATATAGAGTATCCATTTGAACCACGGGTGCCTGATCGTGTGTTAGCTTGTGTGTTTCCTCGAGGTATGGGGGATTTTGTGGGGGTTATTTTAACTAACATATAGGAAGGCTGCAGAGCAAATCCAGTATATATCACAAGAGCAAGAATCATGACTCCAGCCAGAGCAAGAGCTTGAGGTATAGTCTTGGTTGCCGCTGCCAATGTGCGAAATATAGCTGACATGGTAAGGATGGTGATGAAAGTAAACAGGAAGAAGATGAAAAACTTCGC…	1	1	1		2
826 T. rubrum	CAGCCCCAGCAACGGCACATGCAAAGTTTTTTCCACCGCCGTATGGTGGGACGGGCGTTGCACATCTATAGCGGTTGCCATGAACTTCATTCACGAGTAATGCTTCATAGGCATAGGCTATAGGATTGATATAGAGTATCCATTTGAACCACGGGTGCCTGATCGTGTGTTAGCTTGTGTGTTTCCTCGAGGTATGGGGGATTTTGTGGGGGTTATTTTAACTAACATATAGGAAGGCTGCAGAGCAAATCCAGTATATATCACAAGAGCAAGAATCATGACTCCAGCCAGAGCAAGAGCTTGAGGTATAGTCTTGGTTGCCGCTGCCAATGTGCGAAATATAGCTGACATGGTAAGGATGGTGATGAAAGTAAACAGGAAGAAGATGAAAAACTTCGC…	1	1	1		2
852 T. rubrum	CAGCCCCAGCAACGGCACATGCAAAGTTTTTTCCACCGCCGTATGGTGGGACGGGCGTTGCACATCTATAGCGGTTGCCATGAACTTCATTCACGAGTAATGCTTCATAGGCATAGGCTATAGGATTGATATAGAGTATCCATTTGAACCACGGGTGCCTGATCGTGTGTTAGCTTGTGTGTTTCCTCGAGGTATGGGGGATTTTGTGGGGGTTATTTTAACTAACATATAGGAAGGCTGCAGAGCAAATCCAGTATATATCACAAGAGCAAGAATCATGACTCCAGCCAGAGCAAGAGCTTGAGGTATAGTCTTGGTTGCCGCTGCCAATGTGCGAAATATAGCTGACATGGTAAGGATGGTGATGAAAGTAAACAGGAAGAAGATGAAAAACTTCGC…	1	1	1		2
858 T. rubrum	CAGCCCCAGCAACGGCACATGCAAAGTTTTTTCCACCGCCGTATGGTGGGACGGGCGTTGCACATCTATAGCGGTTGCCATGAACTTCATTCACGAGTAATGCTTCATAGGCATAGGCTATAGGATTGATATAGAGTATCCATTTGAACCACGGGTGCCTGATCGTGTGTTAGCTTGTGTGTTTCCTCGAGGTATGGGGGATTTTGTGGGGGTTATTTTAACTAACATATAGGAAGGCTGCAGAGCAAATCCAGTATATATCACAAGAGCAAGAATCATGACTCCAGCCAGAGCAAGAGCTTGAGGTATAGTCTTGGTTGCCGCTGCCAATGTGCGAAATATAGCTGACATGGTAAGGATGGTGATGAAAGTAAACAGGAAGAAGATGAAAAACTTCGC…	1	1	1		2
905 T. rubrum	CAGCCCCAGCAACGGCACATGCAAAGTTTTTTCCACCGCCGTATGGTGGGACGGGCGTTGCACATCTATAGCGGTTGCCATGAACTTCATTCACGAGTAATGCTTCATAGGCATAGGCTATAGGATTGATATAGAGTATCCATTTGAACCACGGGTGCCTGATCGTGTGTTAGCTTGTGTGTTTCCTCGAGGTATGGGGGATTTTGTGGGGGTTATTTTAACTAACATATAGGAAGGCTGCAGAGCAAATCCAGTATATATCACAAGAGCAAGAATCATGACTCCAGCCAGAGCAAGAGCTTGAGGTATAGTCTTGGTTGCCGCTGCCAATGTGCGAAATATAGCTGACATGGTAAGGATGGTGATGAAAGTAAACAGGAAGAAGATGAAAAACTTCGC…	1	1	1		2
WL1 T. rubrum	CAGCCCCAGCAACGGCACATGCAAAGTTTTTTCCACCGCCGTATGGTGGGACGGGCGTTGCACATCTATAGCGGTTGCCATGAACTTCATTCACGAGTAATGCTTCATAGGCATAGGCTATAGGATTGATATAGAGTATCCATTTGAACCACGGGTGCCTGATCGTGTGTTAGCTTGTGTGTTTCCTCGAGGTATGGGGGATTTTGTGGGGGTTATTTTAACTAACATATAGGAAGGCTGCAGAGCAAATCCAGTATATATCACAAGAGCAAGAATCATGACTCCAGCCAGAGCAAGAGCTTGAGGTATAGTCTTGGTTGCCGCTGCCAATGTGCGAAATATAGCTGACATGGTAAGGATGGTGATGAAAGTAAACAGGAAGAAGATGAAAAACTTCGC…	1	1	1		2
1440 T. rubrum	CAGCCCCAGCAACGGCACATGCAAAGTTTTTTCCACCGCCGTATGGTGGGACGGGCGTTGCACATCTATAGCGGTTGCCATGAACTTCATTCACGAGTAATGCTTCATAGGCATAGGCTATAGGATTGATATAGAGTATCCATTTGAACCACGGGTGCCTGATCGTGTGTTAGCTTGTGTGTTTCCTCGAGGTATGGGGGATTTTGTGGGGGTTATTTTAACTAACATATAGGAAGGCTGCAGAGCAAATCCAGTATATATCACAAGAGCAAGAATCATGACTCCAGCCAGAGCAAGAGCTTGAGGTATAGTCTTGGTTGCCGCTGCCAATGTGCGAAATATAGCTGACATGGTAAGGATGGTGATGAAAGTAAACAGGAAGAAGATGAAAAACTTCGC…	1	-	1
851 T. rubrum	CAGCCCCAGCAACGGCACATGCAAAGTTTTTTCCACCGCCGTATGGTGGGACGGGCGTTGCACATCTATAGCGGTTGCCATGAACTTCATTCACGAGTAATGCTTCATAGGCATAGGCTATAGGATTGATATAGAGTATCCATTTGAACCACGGGTGCCTGATCGTGTGTTAGCTTGTGTGTTTCCTCGAGGTATGGGGGATTTTGTGGGGGTTATTTTAACTAACATATAGGAAGGCTGCAGAGCAAATCCAGTATATATCACAAGAGCAAGAATCATGACTCCAGCCAGAGCAAGAGCTTGAGGTATAGTCTTGGTTGCCGCTGCCAATGTGCGAAATATAGCTGACATGGTAAGGATGGTGATGAAAGTAAACAGGAAGAAGATGAAAAACTTCGC…	1	-	1
T. rubrum (morphotype megninii) CBS 735.88	CAGCCCCAGCAACGGCACATGCAAAGTTTTTTCCACCGCCGTATGGTGGGACGGGCGTTGCACATCTATAGCGGTTGCCATGAACTTCATTCACGAGTAATGCTTCATAGGCATAGGCTATAGGATTGATATAGAGTATCCATTTGAACCACGGGTGCCTGATCGTGTGTTAGCTTGTGTGTTTCCTCGAGGTATGGGGGATTTTGTGGGGGTTATTTTAACTAACATATAGGAAGGCTGCAGAGCAAATCCAGTATATATCACAAGAGCAAGAATCATGACTCCAGCCAGAGCAAGAGCTTGAGGTATAGTCTTGGTTGCCGCTGCCAATGTGCGAAATATAGCTGACATGGTAAGGATGGTGATGAAAGTAAACAGGAAGAAGATGAAAAACTTCGC…	1	1	1		2
T. rubrum (morphotype kanei) CBS 289.86	CAGCCCCAGCAACGGCACATGCAAAGTTTTTTCCACCGCCGTATGGTGGGACGGGCGTTGCACATCTATAGCGGTTGCCATGAACTTCATTCACGAGTAATGCTTCATAGGCATAGGCTATAGGATTGATATAGAGTATCCATTTGAACCACGGGTGCCTGATCGTGTGTTAGCTTGTGTGTTTCCTCGAGGTATGGGGGATTTTGTGGGGGTTATTTTAACTAACATATAGGAAGGCTGCAGAGCAAATCCAGTATATATCACAAGAGCAAGAATCATGACTCCAGCCAGAGCAAGAGCTTGAGGTATAGTCTTGGTTGCCGCTGCCAATGTGCGAAATATAGCTGACATGGTAAGGATGGTGATGAAAGTAAACAGGAAGAAGATGAAAAACTTCGC…	1	1	1		2
T. rubrum MR-850	CAGCCCCAGCAACGGCACATGCAAAGTTTTTTCCACCGCCGTATGGTGGGACGGGCGTTGCACATCTATAGCGGTTGCCATGAACTTCATTCACGAGTAATGCTTCATAGGCATAGGCTATAGGATTGATATAGAGTATCCATTTGAACCACGGGTGCCTGATCGTGTGTTAGCTTGTGTGTTTCCTCGAGGTATGGGGGATTTTGTGGGGGTTATTTTAACTAACATATAGGAAGGCTGCAGAGCAAATCCAGTATATATCACAAGAGCAAGAATCATGACTCCAGCCAGAGCAAGAGCTTGAGGTATAGTCTTGGTTGCCGCTGCCAATGTGCGAAATATAGCTGACATGGTAAGGATGGTGATGAAAGTAAACAGGAAGAAGATGAAAAACTTCGC…	1	1	1		2
T. rubrum (morphotype soudanense) CBS 452.61	CAGCCCCAGCAACGGCACATGCAAAGTTTTTTCCACCGCCGTATGGTGGGACGGGCGTTGCACATCTATAGCGGTTGCCATGAACTTCATTCACGAGTAATGCTTCATAGGCATAGGCTATAGGATTGATATAGAGTATCCATTTGAACCACGGGTGCCTGATCGTGTGTTAGCTTGTGTGTTTCCTCGAGGTATGGGGGATTTTGTGGGGGTTATTTTAACTAACATATAGGAAGGCTGCAGAGCAAATCCAGTATATATCACAAGAGCAAGAATCATGACTCCAGCCAGAGCAAGAGCTTGAGGTATAGTCTTGGTTGCCGCTGCCAATGTGCGAAATATAGCTGACATGGTAAGGATGGTGATGAAAGTAAACAGGAAGAAGATGAAAAACTTCGC…	1	1	1		2
T. rubrum (morphotype fischeri) CBS 100081	CAGCCCCAGCAACGGCACATGCAAAGTTTTTTCCACCGCCGTATGGTGGGACGGGCGTTGCACATCTATAGCGGTTGCCATGAACTTCATTCACGAGTAATGCTTCATAGGCATAGGCTATAGGATTGATATAGAGTATCCATTTGAACCACGGGTGCCTGATCGTGTGTTAGCTTGTGTGTTTCCTCGAGGTATGGGGGATTTTGTGGGGGTTATTTTAACTAACATATAGGAAGGCTGCAGAGCAAATCCAGTATATATCACAAGAGCAAGAATCATGACTCCAGCCAGAGCAAGAGCTTGAGGTATAGTCTTGGTTGCCGCTGCCAATGTGCGAAATATAGCTGACATGGTAAGGATGGTGATGAAAGTAAACAGGAAGAAGATGAAAAACTTCGC…	1	1	1		2
T. rubrum CBS118892	CAGCCCCAGCAACGGCACATGCAAAGTTTTTTCCACCGCCGTATGGTGGGACGGGCGTTGCACATCTATAGCGGTTGCCATGAACTTCATTCACGAGTAATGCTTCATAGGCATAGGCTATAGGATTGATATAGAGTATCCATTTGAACCACGGGTGCCTGATCGTGTGTTAGCTTGTGTGTTTCCTCGAGGTATGGGGGATTTTGTGGGGGTTATTTTAACTAACATATAGGAAGGCTGCAGAGCAAATCCAGTATATATCACAAGAGCAAGAATCATGACTCCAGCCAGAGCAAGAGCTTGAGGTATAGTCTTGGTTGCCGCTGCCAATGTGCGAAATATAGCTGACATGGTAAGGATGGTGATGAAAGTAAACAGGAAGAAGATGAAAAACTTCGC…	1	1	1		2
T. rubrum MR1459	CAGCCCCAGCAACGGCACATGCAAAGTTTTTTCCACCGCCGTATGGTGGGACGGGCGTTGCACATCTATAGCGGTTGCCATGAACTTCATTCACGAGTAATGCTTCATAGGCATAGGCTATAGGATTGATATAGAGTATCCATTTGAACCACGGGTGCCTGATCGTGTGTTAGCTTGTGTGTTTCCTCGAGGTATGGGGGATTTTGTGGGGGTTATTTTAACTAACATATAGGAAGGCTGCAGAGCAAATCCAGTATATATCACAAGAGCAAGAATCATGACTCCAGCCAGAGCAAGAGCTTGAGGTATAGTCTTGGTTGCCGCTGCCAATGTGCGAAATATAGCTGACATGGTAAGGATGGTGATGAAAGTAAACAGGAAGAAGATGAAAAACTTCGC…	1	1	1		2
T. rubrum (morphotype raubitschekii) CBS 202.88	CAGCCCCAGCAACGGCACATGCAAAGTTTTTTCCACCGCCGTATGGTGGGACGGGCGTTGCACATCTATAGCGGTTGCCATGAACTTCATTCACGAGTAATGCTTCATAGGCATAGGCTATAGGATTGATATAGAGTATCCATTTGAACCACGGGTGCCTGATCGTGTGTTAGCTTGTGTGTTTCCTCGAGGTATGGGGGATTTTGTGGGGGTTATTTTAACTAACATATAGGAAGGCTGCAGAGCAAATCCAGTATATATCACAAGAGCAAGAATCATGACTCCAGCCAGAGCAAGAGCTTGAGGTATAGTCTTGGTTGCCGCTGCCAATGTGCGAAATATAGCTGACATGGTAAGGATGGTGATGAAAGTAAACAGGAAGAAGATGAAAAACTTCGC…	1	1	1		2
T. rubrum MR1448	CAGCCCCAGCAACGGCACATGCAAAGTTTTTTCCACCGCCGTATGGTGGGACGGGCGTTGCACATCTATAGCGGTTGCCATGAACTTCATTCACGAGTAATGCTTCATAGGCATAGGCTATAGGATTGATATAGAGTATCCATTTGAACCACGGGTGCCTGATCGTGTGTTAGCTTGTGTGTTTCCTCGAGGTATGGGGGATTTTGTGGGGGTTATTTTAACTAACATATAGGAAGGCTGCAGAGCAAATCCAGTATATATCACAAGAGCAAGAATCATGACTCCAGCCAGAGCAAGAGCTTGAGGTATAGTCTTGGTTGCCGCTGCCAATGTGCGAAATATAGCTGACATGGTAAGGATGGTGATGAAAGTAAACAGGAAGAAGATGAAAAACTTCGC…	1	1	1		2
T. rubrum (morphotype fischeri) CBS 288.86	CAGCCCCAGCAACGGCACATGCAAAGTTTTTTCCACCGCCGTATGGTGGGACGGGCGTTGCACATCTATAGCGGTTGCCATGAACTTCATTCACGAGTAATGCTTCATAGGCATAGGCTATAGGATTGATATAGAGTATCCATTTGAACCACGGGTGCCTGATCGTGTGTTAGCTTGTGTGTTTCCTCGAGGTATGGGGGATTTTGTGGGGGTTATTTTAACTAACATATAGGAAGGCTGCAGAGCAAATCCAGTATATATCACAAGAGCAAGAATCATGACTCCAGCCAGAGCAAGAGCTTGAGGTATAGTCTTGGTTGCCGCTGCCAATGTGCGAAATATAGCTGACATGGTAAGGATGGTGATGAAAGTAAACAGGAAGAAGATGAAAAACTTCGC…	1	1	1		2
T. rubrum D6	CAGCCCCAGCAACGGCACATGCAAAGTTTTTTCCACCGCCGTATGGTGGGACGGGCGTTGCACATCTATAGCGGTTGCCATGAACTTCATTCACGAGTAATGCTTCATAGGCATAGGCTATAGGATTGATATAGAGTATCCATTTGAACCACGGGTGCCTGATCGTGTGTTAGCTTGTGTGTTTCCTCGAGGTATGGGGGATTTTGTGGGGGTTATTTTAACTAACATATAGGAAGGCTGCAGAGCAAATCCAGTATATATCACAAGAGCAAGAATCATGACTCCAGCCAGAGCAAGAGCTTGAGGTATAGTCTTGGTTGCCGCTGCCAATGTGCGAAATATAGCTGACATGGTAAGGATGGTGATGAAAGTAAACAGGAAGAAGATGAAAAACTTCGC…	1	1	1		2
857 T. benhamiae	CAGCGCCAGCAACGGCACATGCAAAGTTTTTTCCACTGCCGTACGGTGGTACGGGCGTTGCACATCTATAACGGTTGCCGTGAACTTCATTCACAAGTAATGCTTCATAGGCATAAGCTATAGGGTTGATATAGAGAATCCATTTGAACCAAGGGTGCCTAAACATGTGTTAGCCTGAGAAATTCTTCGAGATATGGAAGATTTTGGGAGGTTATTTTAACTAACATATAAGAAGGCTGCAGGGTAAATCCAGTATATATCACAAGAGCAAGAATCATGACTCCAGCCAGAGCAAGAGCTTGAGGTATAGTCTTGGTTGCTGCAGCCAACGTGCGAAATATAGCCGACATGGTAAGGATGGTGATGAAAGTAAACAGGAAGAAGATGAAAAACTTCGCT…	3	3	3		4
827 T. benhamiae	CAGCGCCAGCAACGGCACATGCAAAGTTTTTTCCACTGCCGTACGGTGGTACGGGCGTTGCACATCTATAACGGTTGCCGTGAACTTCATTCACAAGTAATGCTTCATAGGCATAAGCTATAGGGTTGATATAGAGAATCCATTTGAACCAAGGGTGCCTAAACATGTGTTAGCCTGAGAAATTCTTCGAGATATGGAAGATTTTGGGAGGTTATTTTAACTAACATATAAGAAGGCTGCAGGGTAAATCCAGTATATATCACAAGAGCAAGAATCATGACTCCAGCCAGAGCAAGAGCTTGAGGTATAGTCTTGGTTGCTGCAGCCAACGTGCGAAATATAGCCGACATGGTAAGGATGGTGATGAAAGTAAACAGGAAGAAGATGAAAAACTTCGCT…	3	-	3
1395 T. interdigitale	CAGCCCCAGCAACGGCACACGCAAAGTTTTTTCCACTGCCATATGGTGGGATGGGTGTTGCGCATCTATAGCGGTTGCCGTGAACTTCATTCACAAGTAGTGCTTCATAGGCATAAGCTATAGGGTTGATATAGAGGATCCATTTGAACCAAGGGTGCCTAAACATGTGTTAGCATGGGAGATCCTTCAAGATATAGAGGATTTTGGGGGCTTATTTTAACTAACATATAGGAAGGCTGAAGGGTAAATCCAGTATATATCACAAGGGCAAGAATCATAACTCCAGCCAGAGCAAGAGCTTGAGGTATAGTCTTGGTTGCCGCAGCCAACGTACGGAATATAGCTGACATGGTAAGGATGGTGATGAAAGTAAACAGGAAGAAGATGAAGAACTTCGCT…	2	2	2		1
1413 T. interdigitale	CAGCCCCAGCAACGGCACACGCAAAGTTTTTTCCACTGCCATATGGTGGGATGGGTGTTGCGCATCTATAGCGGTTGCCGTGAACTTCATTCACAAGTAGTGCTTCATAGGCATAAGCTATAGGGTTGATATAGAGGATCCATTTGAACCAAGGGTGCCTAAACATGTGTTAGCATGGGAGATCCTTCAAGATATAGAGGATTTTGGGGGCTTATTTTAACTAACATATAGGAAGGCTGAAGGGTAAATCCAGTATATATCACAAGGGCAAGAATCATAACTCCAGCCAGAGCAAGAGCTTGAGGTATAGTCTTGGTTGCCGCAGCCAACGTACGGAATATAGCTGACATGGTAAGGATGGTGATGAAAGTAAACAGGAAGAAGATGAAGAACTTCGCT…	2	2	2		1
1446 T. interdigitale	CAGCCCCAGCAACGGCACACGCAAAGTTTTTTCCACTGCCATATGGTGGGATGGGTGTTGCGCATCTATAGCGGTTGCCGTGAACTTCATTCACAAGTAGTGCTTCATAGGCATAAGCTATAGGGTTGATATAGAGGATCCATTTGAACCAAGGGTGCCTAAACATGTGTTAGCATGGGAGATCCTTCAAGATATAGAGGATTTTGGGGGCTTATTTTAACTAACATATAGGAAGGCTGAAGGGTAAATCCAGTATATATCACAAGGGCAAGAATCATAACTCCAGCCAGAGCAAGAGCTTGAGGTATAGTCTTGGTTGCCGCAGCCAACGTACGGAATATAGCTGACATGGTAAGGATGGTGATGAAAGTAAACAGGAAGAAGATGAAGAACTTCGCT…	2	4	2		5
1554 T. interdigitale	CAGCCCCAGCAACGGCACACGCAAAGTTTTTTCCACTGCCATATGGTGGGATGGGTGTTGCGCATCTATAGCGGTTGCCGTGAACTTCATTCACAAGTAGTGCTTCATAGGCATAAGCTATAGGGTTGATATAGAGGATCCATTTGAACCAAGGGTGCCTAAACATGTGTTAGCATGGGAGATCCTTCAAGATATAGAGGATTTTGGGGGCTTATTTTAACTAACATATAGGAAGGCTGAAGGGTAAATCCAGTATATATCACAAGGGCAAGAATCATAACTCCAGCCAGAGCAAGAGCTTGAGGTATAGTCTTGGTTGCCGCAGCCAACGTACGGAATATAGCTGACATGGTAAGGATGGTGATGAAAGTAAACAGGAAGAAGATGAAGAACTTCGCT…	2	4	2		5
897 T. interdigitale	CAGCCCCAGCAACGGCACACGCAAAGTTTTTTCCACTGCCATATGGTGGGATGGGTGTTGCGCATCTATAGCGGTTGCCGTGAACTTCATTCACAAGTAGTGCTTCATAGGCATAAGCTATAGGGTTGATATAGAGGATCCATTTGAACCAAGGGTGCCTAAACATGTGTTAGCATGGGAGATCCTTCAAGATATAGAGGATTTTGGGGGCTTATTTTAACTAACATATAGGAAGGCTGAAGGGTAAATCCAGTATATATCACAAGGGCAAGAATCATAACTCCAGCCAGAGCAAGAGCTTGAGGTATAGTCTTGGTTGCCGCAGCCAACGTACGGAATATAGCTGACATGGTAAGGATGGTGATGAAAGTAAACAGGAAGAAGATGAAGAACTTCGCT…	2	2	2		1
1461 T. interdigitale	CAGCCCCAGCAACGGCACACGCAAAGTTTTTTCCACTGCCATATGGTGGGATGGGTGTTGCGCATCTATAGCGGTTGCCGTGAACTTCATTCACAAGTAGTGCTTCATAGGCATAAGCTATAGGGTTGATATAGAGGATCCATTTGAACCAAGGGTGCCTAAACATGTGTTAGCATGGGAGATCCTTCAAGATATAGAGGATTTTGGGGGCTTATTTTAACTAACATATAGGAAGGCTGAAGGGTAAATCCAGTATATATCACAAGGGCAAGAATCATAACTCCAGCCAGAGCAAGAGCTTGAGGTATAGTCTTGGTTGCCGCAGCCAACGTACGGAATATAGCTGACATGGTAAGGATGGTGATGAAAGTAAACAGGAAGAAGATGAAGAACTTCGCT…	2	-	2
1467 T. interdigitale	CAGCCCCAGCAACGGCACACGCAAAGTTTTTTCCACTGCCATATGGTGGGATGGGTGTTGCGCATCTATAGCGGTTGCCGTGAACTTCATTCACAAGTAGTGCTTCATAGGCATAAGCTATAGGGTTGATATAGAGGATCCATTTGAACCAAGGGTGCCTAAACATGTGTTAGCATGGGAGATCCTTCAAGATATAGAGGATTTTGGGGGCTTATTTTAACTAACATATAGGAAGGCTGAAGGGTAAATCCAGTATATATCACAAGGGCAAGAATCATAACTCCAGCCAGAGCAAGAGCTTGAGGTATAGTCTTGGTTGCCGCAGCCAACGTACGGAATATAGCTGACATGGTAAGGATGGTGATGAAAGTAAACAGGAAGAAGATGAAGAACTTCGCT…	2	-	2
1445 T. interdigitale	CCACGTCATTCAAGAATAGAACTTTGTCGAAAACAATGCCGGCCTCCTTCATCTCATACAGTGGTTCCATAACCGAGTTGCGCAAGTTGGCGAGGTAAGGTATCCGACGCAGCTCGGTCTGCCCAGTCGGAGTTTCAATCCAGCCCGAGCTAGCAGGGGGCTTGCTGATTTCATCGAGATGTGTTGTATCGTTGAGCAGGATTCTCGTCGGTATATTATTCTGAGCAAGCACTGCATCCAGGTATCGTAGCTGGCCCTTTGAATCGTCCCAGCTGCCACTTTCATGAAGACTGACAAAGACGTTATCTCGGCCAATGGCCTGGACCAATTCAACAAGAGCAGGTATCCATGCTTCCCGCAGTATTTTTTCGTTGTTCCAATGTATCCCAGTGATGTATA…	-	-	2
1447 T. interdigitale	CAGCCCCAGCAACGGCACATGCAAAGTTTTTTCCACCGCCGTATGGTGGGACGGGCGTTGCACATCTATAGCGGTTGCCATGAACTTCATTCACGAGTAATGCTTCATAGGCATAGGCTATAGGATTGATATAGAGTATCCATTTGAACCACGGGTGCCTGATCGTGTGTTAGCTTGTGTGTTTCCTCGAGGTATGGGGGATTTTGTGGGGGTTATTTTAACTAACATATAGGAAGGCTGCAGAGCAAATCCAGTATATATCACAAGAGCAAGAATCATGACTCCAGCCAGAGCAAGAGCTTGAGGTATAGTCTTGGTTGCCGCTGCCAATGTGCGAAATATAGCTGACATGGTAAGGATGGTGATGAAAGTAAACAGGAAGAAGATGAAAAACTTCGC…	1	-	2
T. interdigitale MR816	CAGCCCCAGCAACGGCACACGCAAAGTTTTTTCCACTGCCATATGGTGGGATGGGTGTTGCGCATCTATAGCGGTTGCCGTGAACTTCATTCACAAGTAGTGCTTCATAGGCATAAGCTATAGGGTTGATATAGAGGATCCATTTGAACCAAGGGTGCCTAAACATGTGTTAGCATGGGAGATCCTTCAAGATATAGAGGATTTTGGGGGCTTATTTTAACTAACATATAGGAAGGCTGAAGGGTAAATCCAGTATATATCACAAGGGCAAGAATCATAACTCCAGCCAGAGCAAGAGCTTGAGGTATAGTCTTGGTTGCCGCAGCCAACGTACGGAATATAGCTGACATGGTAAGGATGGTGATGAAAGTAAACAGGAAGAAGATGAAGAACTTCGCT…	2	5	2		6
T. interdigitale H6	CAGCCCCAGCAACGGCACACGCAAAGTTTTTTCCACTGCCATATGGTGGGATGGGTGTTGCGCATCTATAGCGGTTGCCGTGAACTTCATTCACAAGTAGTGCTTCATAGGCATAAGCTATAGGGTTGATATAGAGGATCCATTTGAACCAAGGGTGCCTAAACATGTGTTAGCATGGGAGATCCTTCAAGATATAGAGGATTTTGGGGGCTTATTTTAACTAACATATAGGAAGGCTGAAGGGTAAATCCAGTATATATCACAAGGGCAAGAATCATAACTCCAGCCAGAGCAAGAGCTTGAGGTATAGTCTTGGTTGCCGCAGCCAACGTACGGAATATAGCTGACATGGTAAGGATGGTGATGAAAGTAAACAGGAAGAAGATGAAGAACTTCGCT…	2	4	2		5
T. equinum CBS 127.97	CAGCCCCAGCAACGGCACACGCAAAGTTTGTTCCACTGCCATATGGTGGGATGGGTGTTGCACATCTATAGCGGTTGCCGTGAACTTCATTCACAAGTAGTGCTTCATAGGCATAAGCTATAGGGTTGATATAGAGGATCCATTTGAACCAAGGGTGCCTAAACATGTGTTAGCATGGGAGATCCTTCAAGATATAGAGGATTTTGGGGGCTTATTTTAACTAACATATAGGAAGGCTGAAGGGTAAATCCAGTATATATCACAAGGGCAAGAATCATAACTCCAGCCAGAGCAAGAGCTTGAGGTATAGTCTTCGTTGCCGCAGCCAACGTACGGAATATAGCTGACATGGTAAGGATGGTGATGAAAGTAAACAGGAAGAAGATGAAGAACTTCGCT…	5	6	4		7
T. tonsurans CBS 112818	CAGCCCCAGCAACGGCACACGCAAAGTTTGTTCCACTGCCATATGGTGGGATGGGTGTTGCACATCTATAGCGGTTGCCGTGAACTTCATTCACAAGTAGTGCTTCATAGGCATAAGCTATAGGGTTGATATAGAGGATCCATTTGAACCAAGGGTGCCTAAACATGTGTTAGCATGGGAGATCCTTCAAGATATAGAGGATTTTGGGGGCTTATTTTAACTAACATATAGGAAGGCTGAAGGGTAAATCCAGTATATATCACAAGGGCAAGAATCATAACTCCAGCCAGAGCAAGAGCTTGAGGTATAGTCTTCGTTGCCGCAGCCAACGTACGGAATATAGCTGACATGGTAAGGATGGTGATGAAAGTAAACAGGAAGAAGATGAAGAACTTCGCT…	5	7	4		8
M. gypseum CBS 118893	CAGCCCCGGCAACAGGACATGCAAAGTTTTCCCCACTACCGTATGGAGGGACAGGCGTAGCACATGTATAGCTGTTGCCATGGACTTCATTTGTGAGTAATGCTTCGTAGGCGTACGCTATAGGGTTGATATAGCGGATCCATTTGAACCATGGGTGCCTAAATGTTTGTTAGAATGCGAGGCTTCTACCGGTATGGAGAATCTAGGGAGGGTTATTTGACTCACATGTAGGAAGGCTGTATGGTAAATCCAGTATATATCACAAGAGCAAGTATCATGACTCCAGCCAAGGCAAGAGCTTGTGGTATAGTTTTGGTCGCGGCAGCCAACGTGCGAAATATAGCCGACATGGCAAGGATGGTAATGAAAGTGAACAGGAAGAAGATGAAAAACTTTGAT…	6	8	5		9
M. canis CBS 113480	CAGCTCCAGCAACAGGGCATGCAAAATTATTTCCACTCCCGTATGGAGGAACGGGGGTAGCACATGTATAGCGGTTGCCGTGGACTTCATTCACGAGTAATGATTCATAAGCGTATGCAATGGGATTGATATAACGAATCCACTTAAACCAAGGATGCCTATAACGTGGGTTAGCATATAGAGCCTTTCGAGTTATAAGGAACTGGTCGATCTAACATATAAGCAGGTTGGAGCGTGAACCCAGTGTATATAACAAGAGCAAGTATCATAACTCCGGCCATAGCAAGAGCTTGGGATATACTCTTGGTCGCTGCAGCCAATGTGCGAAATATAGCCGACATAACGAGAATTGTGAGAAACGTAAACAGGAAGAAGATGAAAAACTTTGCTGCAGACCTC…	7	-	6		10
A. benhamiae CBS 112371	CAGCGCCAGCAACGGCACATGCAAAGTTTTTTCCACTGCCGTACGGTGGTACGGGCGTTGCACATCTATAGCGGTTGCCGTGAACTTCATTCACAAGTAATGCTTCATAGGCATAAGCTATAGGGTTGATATAGAGAATCCATTTGAACCAAGGGTGCCTAAACATGTGTTAGCCTGGGAGATGCTTCGAGATATGGAGGATTTTGGGAGGTTATTTCAACTAACATATAGGAAGGCTGCAGGGTAAATCCAGTATATATCACTAGAGCAAGAATCATGACTCCAGCCAGAGCAAGAGCTTGAGGTATAGTCTTGGTTGCCGCAGCCAACGTGCGAAATATAGCCGACATGGTAAGGATGGTGATGAAAGTAAACAGGAAGAAGATGAAAAACTTCGCT…	8	9	7		11
T. verrucosum HKI 0517	CAGCGCCAGCAACGGCACATGCAAAGTTTTTTCCACTGCCGTACGGTGGTACGGGTGTTCCACATCTATAGCGGTTGCCGTGAACTTCATTCACAAGTAATGCTTCATAGGCATAAGCTATAGGGTTGATATAGAGAATCCATTTGAACCAAGGGTGCCTAAACATGTATTAGCCTGGGAGATGCTTCGAGATATGGAGGATTTTGGGAGGTTATTTTAACTAACATATAGGAAGGCTGCAGGGTAAATCCAGTATATATCACAAGAGCAAGAATCATGACTCCAGCCAGAGCAAGAGCTTGAGGTATAGTCTTGGTTGCCGCAGCCAACGTGCGAAATATAGCCGACATGGTAAGGATGGTGATGAAAGTAAACAGGAAGAAGATGAAAAACTTCGCT…	9	10	8		12
