# Supplementary material for: Whole-Genome Analysis Illustrates Global Clonal Population Structure of the Ubiquitous Dermatophyte Pathogen Trichophyton rubrum
Source: Genetics. 2018 Feb 20;208(4):1657–69. doi: 10.1534/genetics.117.300573 (PMC5887155; doi:10.1534/genetics.117.300573)
Supplement: Supplementary file 11 [file 1657TableS4.xls]

## Sheet: Sheet1
Table S4. Primers for MLST gene amplification
Primer name	Primer sequence	Genetic marker amplified	PCR product size
JOHE23404/WL	TATGGAGCTTTGCTGAAGTTCTC	CAP59 (TERG_7502)	637
JOHE23405/WL	TCGTAGAATTTTGGAGGTTTTGA
JOHE23406/WL	GCGTAGCTATAGTCGTAGCTGGA	TruMDR1 (TERG_02508)	781
JOHE23407/WL	TTAACGGCCTTATGTCAATCACT
JOHE23408/WL	GTATGTTGGACTCTGACGGATGT	IR	775
JOHE23409/WL	CGGTCGAAGATCTATGCAAATAA
