# Supplementary material for: Whole-Genome Analysis Illustrates Global Clonal Population Structure of the Ubiquitous Dermatophyte Pathogen Trichophyton rubrum
Source: Genetics. 2018 Feb 20;208(4):1657–69. doi: 10.1534/genetics.117.300573 (PMC5887155; doi:10.1534/genetics.117.300573)
Supplement: Supplementary file 12 [file 1657TableS5.xlsx]

## Sheet: Sheet1
Table S5. Trichophyton genome assembly statistics.
Species	Strain	Assembly size (Mb)	N50 scaffold number	Genes
T. rubrum	CBS118892	22.5	5	8616
T. rubrum	MR1448	23.13	51	8919
T. rubrum	MR1459	23.16	42	8978
T. rubrum	MR850	23.17	48	8934
T. rubrum	D6	23.12	47	8909
T. rubrum (morphotype kanei)	CBS 289.86	23.05	50	8863
T. rubrum (morphotype fischeri)	CBS 100081	23.06	53	8887
T. rubrum (morphotype fischeri)	CBS 288.86	23.13	52	8910
T. rubrum (morphotype megninii)	CBS 735.88	22.63	18	8925
T. rubrum (morphotype raubitschekii)	CBS 202.88	23.15	48	9064
T. rubrum (morphotype soudanense)	CBS 452.61	22.85	43	8916
T. interdigitale	MR816	22.47	121	7993
T. interdigitale	H6	21.94	363	8116
T. equinum	CBS127.97	24.13	23	8679
T. tonsurans	CBS112818	22.96	21	8523
