# Supplementary material for: Whole-Genome Analysis Illustrates Global Clonal Population Structure of the Ubiquitous Dermatophyte Pathogen Trichophyton rubrum
Source: Genetics. 2018 Feb 20;208(4):1657–69. doi: 10.1534/genetics.117.300573 (PMC5887155; doi:10.1534/genetics.117.300573)
Supplement: Supplementary file 13 [file 1657TableS6.xlsx]

## Sheet: Sheet1
Table S6. Primer pairs used for mating type determination of T. rubrum
Gene amplified	Amplicon size (bp)	Primers	Primer sequence
MAT1-1 alpha domain	500	TR_α_F (JOHE21771/WL)	GTCCAAAAATTCATGGAGGAAG
		TR_α_R (JOHE21772/WL)	GCAAACCCATGGTATCAAGGTA
MAT1-2 HMG domain	673	TR_HMG_F (JOHE21773/WL)	TCGAAATCAACATCAGTTGTCC
		TR_HMG_R (JOHE21774/WL)	CGCATCCTGAGTACCATAACAA
