# Supplementary material for: Whole-Genome Analysis Illustrates Global Clonal Population Structure of the Ubiquitous Dermatophyte Pathogen Trichophyton rubrum
Source: Genetics. 2018 Feb 20;208(4):1657–69. doi: 10.1534/genetics.117.300573 (PMC5887155; doi:10.1534/genetics.117.300573)
Supplement: Supplementary file 14 [file 1657TableS7.xlsx]

## Sheet: Sheet1
Strain number	ITS species typing	MAT	T. megninii	T. megninii	T. megninii	T. interdigitale	A. simii	A. simii	T. rubrum
			CBS 389.58	CBS 384.64	CBS 417.52	MR 8801	CBS 448.65	CBS 417.65	MR 851
			MAT 1-2	MAT 1-2	MAT 1-2	MAT 1-2	MT +	MT-	MAT 1-1
AD2	T interdigitale	MAT 1-2						-	-
AD44	T interdigitale	MAT 1-2						-	-
AD47	T interdigitale	MAT 1-2						-	-
AD49	T interdigitale	MAT 1-2						-	-
AD54	T interdigitale	MAT 1-2						-	-
AD61	T interdigitale	MAT 1-2						-	-
AD86	T interdigitale	MAT 1-2						-	-
AD135	T interdigitale	MAT 1-2						-	-
AD143	T interdigitale	MAT 1-2						-	-
AD12	T. rubrum	MAT 1-1	-	-	-	-	-
AD13	T. rubrum	MAT 1-1	-	-	-	-	-
AD15	T. rubrum	MAT 1-1	-	-	-	-	-
AD20	T. rubrum	MAT 1-1	-	-	-	-	-
AD25	T. rubrum	MAT 1-1	-	-	-	-	-
AD26	T. rubrum	MAT 1-1	-	-	-	-	-
AD27	T. rubrum	MAT 1-1	-	-	-	-	-
AD32	T. rubrum	MAT 1-1	-	-	-	-	-
AD35	T. rubrum	MAT 1-1	-	-	-	-	-
AD40	T. rubrum	MAT 1-1	-	-	-	-	-
AD42	T. rubrum	MAT 1-1	-	-	-	-	-
AD45	T. rubrum	MAT 1-1	-	-	-	-	-
AD69	T. rubrum	MAT 1-1	-	-	-	-	-
AD76	T. rubrum	MAT 1-1	-	-	-	-	-
AD80	T. rubrum	MAT 1-1	-	-	-	-	-
AD81	T. rubrum	MAT 1-1	-	-	-	-	-
AD89	T. rubrum	MAT 1-1	-	-	-	-	-
AD92	T. rubrum	MAT 1-1	-	-	-	-	-
AD94	T. rubrum	MAT 1-1	-	-	-	-	-
AD96	T. rubrum	MAT 1-1	-	-	-	-	-
AD99	T. rubrum	MAT 1-1	-	-	-	-	-
AD100	T. rubrum	MAT 1-1	-	-	-	-	-
AD103	T. rubrum	MAT 1-1	-	-	-	-	-
AD104	T. rubrum	MAT 1-1	-	-	-	-	-
AD105	T. rubrum	MAT 1-1	-	-	-	-	-
AD107	T. rubrum	MAT 1-1	-	-	-	-	-
AD108	T. rubrum	MAT 1-1	-	-	-	-	-
AD110	T. rubrum	MAT 1-1	-	-	-	-	-
AD111	T. rubrum	MAT 1-1	-	-	-	-	-
AD112	T. rubrum	MAT 1-1	-	-	-	-	-
AD113	T. rubrum	MAT 1-1	-	-	-	-	-
AD114	T. rubrum	MAT 1-1	-	-	-	-	-
AD115	T. rubrum	MAT 1-1	-	-	-	-	-
AD116	T. rubrum	MAT 1-1	-	-	-	-	-
AD117	T. rubrum	MAT 1-1	-	-	-	-	-
AD118	T. rubrum	MAT 1-1	-	-	-	-	-
AD121	T. rubrum	MAT 1-1	-	-	-	-	-
AD124	T. rubrum	MAT 1-1	-	-	-	-	-
AD125	T. rubrum	MAT 1-1	-	-	-	-	-
AD126	T. rubrum	MAT 1-1	-	-	-	-	-
AD128	T. rubrum	MAT 1-1	-	-	-	-	-
AD129	T. rubrum	MAT 1-1	-	-	-	-	-
AD134	T. rubrum	MAT 1-1	-	-	-	-	-
AD137	T. rubrum	MAT 1-1	-	-	-	-	-
AD138	T. rubrum	MAT 1-1	-	-	-	-	-
AD140	T. rubrum	MAT 1-1	-	-	-	-	-
AD141	T. rubrum	MAT 1-1	-	-	-	-	-
AD147	T. rubrum	MAT 1-1	-	-	-	-	-
AD149	T. rubrum	MAT 1-1	-	-	-	-	-
AD150	T. rubrum	MAT 1-1	-	-	-	-	-
AD153	T. rubrum	MAT 1-1	-	-	-	-	-
AD154	T. rubrum	MAT 1-1	-	-	-	-	-
AD155	T. rubrum	MAT 1-1	-	-	-	-	-
AD156	T. rubrum	MAT 1-1	-	-	-	-	-
AD157	T. rubrum	MAT 1-1	-	-	-	-	-
