# Supplementary material for: Whole-Genome Analysis Illustrates Global Clonal Population Structure of the Ubiquitous Dermatophyte Pathogen Trichophyton rubrum
Source: Genetics. 2018 Feb 20;208(4):1657–69. doi: 10.1534/genetics.117.300573 (PMC5887155; doi:10.1534/genetics.117.300573)
Supplement: Supplementary file 15 [file 1657TableS8.xlsx]

## Sheet: Sheet1
Table S8. Frequency of SNPs in T. rubrum and T. interdigitale strains by mutation type.
Strain	Reference	Total Number of SNPs	SNPs in CDS	SYN	NSY	NON	Read- through	Intergenic	Intron	5' UTR	3' UTR
T. rubrum MR1448	T. rubrum CBS 118829	4283	374	83	287	3	1	3568	183	72	86
T. rubrum MR1459	T. rubrum CBS 118829	2188	436	103	317	15	1	1392	173	85	102
T. rubrum MR850	T. rubrum CBS 118829	4203	387	88	289	9	1	3474	181	75	86
T. rubrum D6	T. rubrum CBS 118829	4121	484	112	363	8	1	3294	172	83	88
T. rubrum (morphotype fischeri) CBS 100081	T. rubrum CBS 118829	4199	409	94	307	7	1	3450	180	76	84
T. rubrum (morphotype fischeri) CBS 288.86	T. rubrum CBS 118829	4147	375	84	283	7	1	3428	181	73	90
T. rubrum (morphotype kanei) CBS 289.86	T. rubrum CBS 118829	4491	474	116	350	7	1	3635	189	83	110
T. rubrum (morphotype raubitschekii) CBS 202.88	T. rubrum CBS 118829	3808	375	83	285	6	1	3080	180	73	100
T. rubrum (morphotype megninii) CBS 735.88	T. rubrum CBS 118829	26406	7328	3069	4185	62	12	16164	1072	920	922
T. rubrum (morphotype soudanense) CBS 452.61	T. rubrum CBS 118829	23073	6253	2377	3808	56	12	14312	892	818	798
T. interdigitale MR816	T. rubrum CBS 118829	1223298	591173	395250	194498	964	461	414080	85249	64280	68516
T. interdigitale H6	T. rubrum CBS 118829	1183411	585288	393079	190826	922	461	388421	83510	61499	64693
T. interdigitale MR816	T. interdigitale H6	22568	3409	1651	1731	13	14	18307	795	31	26
