# Supplementary material for: Whole-Genome Analysis Illustrates Global Clonal Population Structure of the Ubiquitous Dermatophyte Pathogen Trichophyton rubrum
Source: Genetics. 2018 Feb 20;208(4):1657–69. doi: 10.1534/genetics.117.300573 (PMC5887155; doi:10.1534/genetics.117.300573)
Supplement: Supplementary file 16 [file 1657TableS9.xlsx]

## Sheet: Table S9
strain	event	scaffold	start	stop	length	normalized rd	p-val1	p-val2	p-val3	p-val4	q0
T. rubrum MR-850	duplication	sc2.4	65001	91000	26000	2.89488	0	0	0	0	1
T. rubrum MR-850	duplication	sc2.4	96001	122000	26000	2.78582	0	0	5.31242e-11	1.15463e-311	1
T. rubrum MR1448	duplication	sc2.4	65001	91000	26000	2.9326	0	0	0	0	1
T. rubrum MR1448	duplication	sc2.4	96001	122000	26000	2.84877	0	0	2.65621e-11	0	1
