# Supplementary material for: Whole-Genome Analysis Illustrates Global Clonal Population Structure of the Ubiquitous Dermatophyte Pathogen Trichophyton rubrum
Source: Genetics. 2018 Feb 20;208(4):1657–69. doi: 10.1534/genetics.117.300573 (PMC5887155; doi:10.1534/genetics.117.300573)
Supplement: Supplementary file 17 [file 1657TableS10.xlsx]

## Sheet: Table S10
Table S10. List of genes found in duplicated regions.
gene	MR-850	MR1448	name	Pfam	KeggEC	GO	KeggPathways	sigP4	TmHMM	TopKeggBlast	scaffold	start	stop	strand	length
TERG_03875	H100_04098	H110_04092	"hypothetical protein"	TIGR02093[P_ylase: glycogen/starch/alpha-glucan phosphorylases];PF00343.15|Phosphorylase[Carbohydrate phosphorylase]	EC:2.4.1.1[Phosphorylase.]	.	ko04910[Insulin signaling pathway]	.	.	ddi:DDB_G0281383 glpV; glycogen phosphorylase 1; K00688 starch phosphorylase [EC:2.4.1.1]	Supercontig 4	61023	65006	+	3984
TERG_03876	H100_04099	H110_04093	"hypothetical protein"	PF01636.18|APH[Phosphotransferase enzyme family]	.	.	.	.	.	.	Supercontig 4	64734	66693	-	1960
TERG_12075	H100_04100	H110_04094	"hypothetical protein"	.	.	.	.	.	.	.	Supercontig 4	67346	68407	+	1062
TERG_03877	H100_04101	H110_04095	"hypothetical protein"	PF00067.17|p450[Cytochrome P450]	.	.	.	.	.	.	Supercontig 4	69046	70471	+	1426
TERG_03878	H100_04102	H110_04096	"hypothetical protein"	PF00005.22|ABC_tran[ABC transporter];PF06472.10|ABC_membrane_2[ABC transporter transmembrane region 2]	.	.	.	.	.	.	Supercontig 4	70847	73396	-	2550
TERG_03879	H100_04103	H110_04097	"hypothetical protein"	.	.	.	.	.	.	.	Supercontig 4	73403	78724	-	5322
TERG_03880	H100_04104	H110_04098	"60S ribosomal protein L5"	PF14204.1|Ribosomal_L18_c[Ribosomal L18 C-terminal region];PF00861.17|Ribosomal_L18p[Ribosomal L18p/L5e family]	.	.	.	.	.	.	Supercontig 4	79438	80515	-	1078
TERG_03881	H100_04105	H110_04099	"hypothetical protein"	PF13419.1|HAD_2[Haloacid dehalogenase-like hydrolase];TIGR01509[HAD-SF-IA-v3: HAD hydrolase, family IA, variant 3]	.	.	ko04976[Bile secretion]	.	.	.	Supercontig 4	80909	81406	-	498
TERG_03882	H100_04106	H110_04100	"hypothetical protein"	.	.	.	.	.	.	.	Supercontig 4	82304	82771	-	468
TERG_12076	-	-	"hypothetical protein"	.	.	.	.	.	.	.	Supercontig 4	83155	83487	+	333
TERG_03883	H100_04107	H110_04101	"hypothetical protein"	PF13093.1|FTA4[Kinetochore complex Fta4 of Sim4 subunit, or CENP-50]	.	.	.	.	.	.	Supercontig 4	84393	85344	-	952
TERG_03884	H100_04108	H110_04102	"hypothetical protein"	.	.	.	.	SigP4[DScore:0.491]	.	.	Supercontig 4	86833	87464	-	632
TERG_12077	H100_04109	-	"hypothetical protein"	.	.	.	.	.	.	.	Supercontig 4	87497	87779	-	283
TERG_03885	H100_04110	H110_04103	"hypothetical protein"	PF00646.28|F-box[F-box domain]	.	.	.	.	.	.	Supercontig 4	88761	90928	+	2168
TERG_03886	H100_04112	H110_04104	"hypothetical protein"	PF00324.16|AA_permease[Amino acid permease]	.	.	.	.	TMH:2	.	Supercontig 4	96410	97421	-	1012
TERG_03892	H100_04115	H110_04108	"hypothetical protein"	PF01636.18|APH[Phosphotransferase enzyme family]	.	.	.	.	.	.	Supercontig 4	101749	104675	+	2927
TERG_03891	H100_04114	H110_04107	"hypothetical protein"	.	.	.	.	.	.	.	Supercontig 4	101849	102372	-	524
TERG_03893	H100_04117	H110_04110	"hypothetical protein"	PF04082.13|Fungal_trans[Fungal specific transcription factor domain]	.	.	.	.	.	.	Supercontig 4	106744	108686	+	1943
TERG_03894	H100_04118	H110_04111	"hypothetical protein"	PF04733.9|Coatomer_E[Coatomer epsilon subunit]	.	.	.	.	.	zma:541811 cop2; coatomer protein2	Supercontig 4	109411	110540	+	1130
TERG_03895	H100_04119	H110_04112	"hypothetical protein"	PF07859.8|Abhydrolase_3[alpha/beta hydrolase fold];PF10340.4|DUF2424[Protein of unknown function (DUF2424)]	.	.	.	.	TMH:2	.	Supercontig 4	110745	112047	-	1303
TERG_03896	H100_04120	H110_04113	"mannose-6-phosphate isomerase"	PF01238.16|PMI_typeI[Phosphomannose isomerase type I];TIGR00218[manA: mannose-6-phosphate isomerase, class I]	EC:5.3.1.8[Mannose-6-phosphate isomerase.]	.	ko00520[Amino sugar and nucleotide sugar metabolism]	.	.	.	Supercontig 4	112306	114620	-	2315
TERG_03897	H100_04121	H110_04114	"hypothetical protein"	PF07039.6|DUF1325[SGF29 tudor-like domain]	.	.	.	.	.	.	Supercontig 4	114714	116499	+	1786
TERG_03898	H100_04122	H110_04115	"GTP cyclohydrolase II"	TIGR00505[ribA: GTP cyclohydrolase II];PF00925.15|GTP_cyclohydro2[GTP cyclohydrolase II]	EC:3.5.4.25[GTP cyclohydrolase II.]	.	.	.	.	.	Supercontig 4	116750	118598	+	1849
TERG_03899	H100_04123	H110_04116	"hypothetical protein"	PF12847.2|Methyltransf_18[Methyltransferase domain];PF08242.7|Methyltransf_12[Methyltransferase domain];PF08241.7|Methyltransf_11[Methyltransferase domain];PF13649.1|Methyltransf_25[Methyltransferase domain];PF13489.1|Methyltransf_23[Methyltransferase domain];PF13847.1|Methyltransf_31[Methyltransferase domain]	.	.	.	.	.	.	Supercontig 4	118842	121092	-	2251
TERG_03900	H100_04124	H110_04117	"hypothetical protein"	PF04082.13|Fungal_trans[Fungal specific transcription factor domain];PF00172.13|Zn_clus[Fungal Zn(2)-Cys(6) binuclear cluster domain]	.	.	.	.	.	.	Supercontig 4	121198	123724	+	2527
