# Supplementary material for: Whole-Genome Analysis Illustrates Global Clonal Population Structure of the Ubiquitous Dermatophyte Pathogen Trichophyton rubrum
Source: Genetics. 2018 Feb 20;208(4):1657–69. doi: 10.1534/genetics.117.300573 (PMC5887155; doi:10.1534/genetics.117.300573)
Supplement: Supplementary file 18 [file 1657TableS11.xlsx]

## Sheet: Sheet1
Table S11. Deleted regions in sequenced isolates.
strain	type	region	scaffold	start	stop	length	normalized rd	p-val1	p-val2	p-val3	p-val4	q0	gene count
T. rubrum soudanense CBS 452.61	deletion	region 1	sc2.1	1319001	1329000	10000	0.0770827	1.30242e-06	0	0.000415693	0	1	6
T. rubrum MR1459	deletion		sc2.1	1319001	1329000	10000	0.0908767	7.20612e-06	0	0.00187312	0	1
T. rubrum megninii CBS 735.88	deletion		sc2.1	1319001	1329000	10000	0.0908767	7.20612e-06	0	0.00187312	0	1
T. rubrum fischeri CBS 100081	deletion	region 2	sc2.1	1868001	1873000	5000	0	3.85681e-09	0	0.0378129	0	1	0
T. rubrum soudanense CBS 452.61	deletion		sc2.1	1868001	1873000	5000	0.000475882	5.6641e-08	0	0.0339018	0	1
T. rubrum MR1448	deletion		sc2.1	1868001	1873000	5000	0	1.21123e-09	0	0.0211176	0	1
T. rubrum D6	deletion		sc2.1	1868001	1873000	5000	0.000115309	1.91247e-10	0	0.0502778	0	1
T. rubrum raubitschekii CBS 202.88	deletion		sc2.1	1868001	1873000	5000	0	2.77308e-09	0	0.0319319	0	1
T. rubrum MR-850	deletion	region 3	sc2.2	800001	804000	4000	0	6.16819e-06	0	128.12	0	1	0
T. rubrum fischeri CBS 100081	deletion		sc2.2	800001	804000	4000	0	1.14194e-05	0	157.318	0	1
T. rubrum fischeri CBS 288.86	deletion		sc2.2	800001	804000	4000	0	1.04016e-05	0	152.498	0	1
T. rubrum kanei CBS 289.86	deletion		sc2.2	800001	804000	4000	0	1.54005e-05	0	173.81	0	1
T. rubrum soudanense CBS 452.61	deletion		sc2.2	800001	804000	4000	0	9.69431e-06	0	148.96	0	1
T. rubrum MR1448	deletion		sc2.2	800001	804000	4000	0	4.76596e-06	0	117.566	0	1
T. rubrum D6	deletion		sc2.2	800001	804000	4000	0	1.75084e-05	0	181.404	0	1
T. rubrum MR1459	deletion		sc2.2	800001	804000	4000	0	1.52747e-05	0	173.336	0	1
T. rubrum raubitschekii CBS 202.88	deletion		sc2.2	800001	804000	4000	0	8.86179e-06	0	144.567	0	1
T. rubrum megninii CBS 735.88	deletion		sc2.2	800001	804000	4000	0	1.52747e-05	0	173.336	0	1
T. rubrum MR1459	deletion	region 4	sc2.2	2927001	2960000	33000	0.0280773	4.82947e-12	0	5.14105e-12	0	1	8
T. rubrum megninii CBS 735.88	deletion		sc2.2	2927001	2960000	33000	0.0280773	4.82947e-12	0	5.14105e-12	0	1
T. rubrum soudanense CBS 452.61	deletion		sc2.2	2931001	2960000	29000	0.016335	5.4956e-12	0	5.90269e-12	0	1
T. rubrum MR1459	deletion	region 5	sc2.3	261001	274000	13000	0.0264934	3.11389e-09	0	1.44884e-11	0	1	10
T. rubrum megninii CBS 735.88	deletion		sc2.3	261001	274000	13000	0.0264934	3.11389e-09	0	1.44884e-11	0	1
T. rubrum fischeri CBS 100081	deletion	region 6	sc2.7	785001	790000	5000	0	3.85681e-09	0	0.0378129	0	1	0
T. rubrum fischeri CBS 288.86	deletion		sc2.7	785001	790000	5000	0	3.41057e-09	0	0.0355313	0	1
T. rubrum kanei CBS 289.86	deletion		sc2.7	785001	790000	5000	0	5.76929e-09	0	0.0461567	0	1
T. rubrum soudanense CBS 452.61	deletion		sc2.7	785001	790000	5000	0	3.1237e-09	0	0.0339018	0	1
T. rubrum raubitschekii CBS 100084	deletion		sc2.7	785001	790000	5000	0	0.0012278	6.79666e-44	21.2918	7.63116e-23	1
T. rubrum MR1448	deletion		sc2.7	785001	790000	5000	0	1.21123e-09	0	0.0211176	0	1
T. rubrum D6	deletion		sc2.7	785001	790000	5000	0	6.85302e-09	0	0.0502778	0	1
T. rubrum MR1459	deletion		sc2.7	785001	790000	5000	0	5.70554e-09	0	0.0459049	0	1
T. rubrum raubitschekii CBS 202.88	deletion		sc2.7	785001	790000	5000	0	2.77308e-09	0	0.0319319	0	1
T. rubrum megninii CBS 735.88	deletion		sc2.7	785001	790000	5000	0	5.70554e-09	0	0.0459049	0	1
T. rubrum fischeri CBS 100081	deletion	region 7	sc2.11	94001	108000	14000	0.0772613	0.000437262	677.053	0.0180271	5989.57	1	6
T. rubrum MR1459	deletion	region 8	sc2.13	135001	145000	10000	0.03998	0.000100133	0	1.99216e-11	0	1	3
T. rubrum megninii CBS 735.88	deletion		sc2.13	135001	145000	10000	0.03998	0.000100133	0	1.99216e-11	0	1
T. rubrum MR1459	deletion	region 9	sc2.13	268001	273000	5000	0.000219055	2.54996e-09	0	0.042551	0	1	3
T. rubrum megninii CBS 735.88	deletion		sc2.13	268001	273000	5000	0.000219055	2.54996e-09	0	0.042551	0	1
T. rubrum MR1459	deletion	region 10	sc2.19	1	18000	18000	0.141436	8.44542e-07	6.55928e-135	3.4886e-05	5.98393e-119	1	0
T. rubrum megninii CBS 735.88	deletion		sc2.19	1	18000	18000	0.141436	8.44542e-07	6.55928e-135	3.4886e-05	5.98393e-119	1
T. rubrum soudanense CBS 452.61	deletion	region 11	sc2.31	1	6000	6000	0.00965232	4.75529e-05	0	1.08998e-05	0	1	0
T. rubrum MR-850	deletion	region 12	sc2.35	1	37000	37000	0.0420769	4.30737e-12	2.35701e-81	4.5535e-12	0	1	1
T. rubrum fischeri CBS 100081	deletion		sc2.35	1	37000	37000	0.0418578	4.30737e-12	2.78716e-114	4.5535e-12	0	1
T. rubrum fischeri CBS 288.86	deletion		sc2.35	1	37000	37000	0.0391722	4.30737e-12	1.88389e-75	4.5535e-12	0	1
T. rubrum kanei CBS 289.86	deletion		sc2.35	1	37000	37000	0.0418047	4.30737e-12	1.24779e-109	4.5535e-12	0	1
T. rubrum soudanense CBS 452.61	deletion		sc2.35	1	37000	37000	0.0408455	4.30737e-12	1.18278e-84	4.5535e-12	0	1
T. rubrum raubitschekii CBS 100084	deletion		sc2.35	1	37000	37000	0.04467	4.30737e-12	151099	4.5535e-12	1.69485e-195	1
T. rubrum MR1448	deletion		sc2.35	1	37000	37000	0.0407302	4.30737e-12	3.95749e-91	4.5535e-12	0	1
T. rubrum D6	deletion		sc2.35	1	37000	37000	0.0414032	4.30737e-12	4.38627e-111	4.5535e-12	0	1
T. rubrum MR1459	deletion		sc2.35	1	37000	37000	0.0459635	4.30737e-12	6.78835e-30	4.5535e-12	0	1
T. rubrum raubitschekii CBS 202.88	deletion		sc2.35	1	37000	37000	0.0462356	4.30737e-12	1.00958e-36	4.5535e-12	0	1
T. rubrum megninii CBS 735.88	deletion		sc2.35	1	37000	37000	0.0459635	4.30737e-12	6.78835e-30	4.5535e-12	0	1
