# Supplementary material for: Whole-Genome Analysis Illustrates Global Clonal Population Structure of the Ubiquitous Dermatophyte Pathogen Trichophyton rubrum
Source: Genetics. 2018 Feb 20;208(4):1657–69. doi: 10.1534/genetics.117.300573 (PMC5887155; doi:10.1534/genetics.117.300573)
Supplement: Supplementary file 19 [file 1657TableS12.xlsx]

## Sheet: Sheet1
Table S12. List of genes in deleted regions in sequenced isolates.
region	gene	sc	start	strand	length	name	Pfam	KeggEC	GO	KeggPathways	sigP4	TmHMM	TopKeggBlast
region 1	TERG_00509	1	1318725-1321890	+	3166	name="hypothetical protein"	.	.	.	.	.	.	.
region 1	TERG_00510	1	1321962-1322467	-	506	name="hypothetical protein"	.	.	.	.	.	.	.
region 1	TERG_00511	1	1323403-1324891	+	1489	name="hypothetical protein"	.	.	.	.	.	.	.
region 1	TERG_00512	1	1325768-1326640	+	873	name="hypothetical protein"	.	.	.	.	.	.	.
region 1	TERG_00513	1	1327291-1327965	-	675	name="hypothetical protein"	.	.	.	.	.	.	.
region 1	TERG_00514	1	1328243-1329055	-	813	name="hypothetical protein"	.	.	.	.	.	.	.
region 4	TERG_02711	2	2933797-2946471	+	12675	name="hypothetical protein"	PF00501.23|AMP-binding[AMP-binding enzyme];PF13193.1|AMP-binding_C[AMP-binding enzyme C-terminal domain];PF00550.20|PP-binding[Phosphopantetheine attachment site];PF00668.15|Condensation[Condensation domain];TIGR01733[AA-adenyl-dom: amino acid adenylation domain]	.	.	.	.	.	.
region 4	TERG_02712	2	2946813-2948917	-	2105	name="hypothetical protein"	PF01425.16|Amidase[Amidase]	.	.	.	SigP4[DScore:0.551]	.	.
region 4	TERG_02713	2	2949891-2951482	+	1592	name="hypothetical protein"	PF01593.19|Amino_oxidase[Flavin containing amine oxidoreductase]	.	.	.	.	.	.
region 4	TERG_02714	2	2951542-2954138	-	2597	name="hypothetical protein"	PF08386.5|Abhydrolase_4[TAP-like protein];PF00561.15|Abhydrolase_1[alpha/beta hydrolase fold]	.	.	.	SigP4[DScore:0.810]	.	.
region 4	TERG_02715	2	2955350-2956559	+	1210	name="hypothetical protein"	PF00144.19|Beta-lactamase[Beta-lactamase]	.	.	.	.	.	xca:xccb100_1526 ampC2; beta-lactamase (EC:3.5.2.6)
region 4	TERG_02716	2	2957879-2958175	-	297	name="hypothetical protein"	PF13606.1|Ank_3[Ankyrin repeat];PF12796.2|Ank_2[Ankyrin repeats (3 copies)];PF13637.1|Ank_4[Ankyrin repeats (many copies)];PF00023.25|Ank[Ankyrin repeat]	.	.	.	.	.	.
region 4	TERG_11884	2	2927108-2931798	+	4691	name="hypothetical protein"	.	.	.	.	.	.	.
region 4	TERG_11885	2	2932129-2933049	+	921	name="hypothetical protein"	.	.	.	.	.	.	.
region 5	TERG_02811	3	260345-261287	+	943	name="hypothetical protein"	PF01083.17|Cutinase[Cutinase];PF08237.6|PE-PPE[PE-PPE domain]	.	.	.	SigP4[DScore:0.819]	.	.
region 5	TERG_02812	3	263298-263785	-	488	name="hypothetical protein"	.	.	.	.	.	TMH:1	.
region 5	TERG_02813	3	264825-265727	+	903	name="hypothetical protein"	PF01476.15|LysM[LysM domain]	.	.	.	SigP4[DScore:0.871]	.	.
region 5	TERG_02814	3	265901-267058	-	1158	name="hypothetical protein"	.	.	.	.	.	TMH:1	.
region 5	TERG_02815	3	267637-268995	+	1359	name="hypothetical protein"	PF07732.10|Cu-oxidase_3[Multicopper oxidase];PF00394.17|Cu-oxidase[Multicopper oxidase]	.	.	.	SigP4[DScore:0.816]	.	.
region 5	TERG_02816	3	269814-270737	-	924	name="hypothetical protein"	PF01738.13|DLH[Dienelactone hydrolase family]	.	.	ko00623[Toluene degradation];ko00364[Fluorobenzoate degradation]	.	.	.
region 5	TERG_02817	3	271158-272355	+	1198	name="hypothetical protein"	PF11578.3|DUF3237[Protein of unknown function (DUF3237)]	.	.	.	.	.	.
region 5	TERG_11902	3	262228-262644	+	417	name="hypothetical protein"	.	.	.	.	.	.	.
region 5	TERG_11903	3	272623-273096	-	474	name="hypothetical protein"	.	.	.	.	.	.	.
region 5	TERG_11904	3	273714-274104	-	391	name="hypothetical protein"	.	.	.	.	.	TMH:2	.
region 7	TERG_07788	11	93097-95845	-	2749	name="hypothetical protein"	PF13857.1|Ank_5[Ankyrin repeats (many copies)];PF13606.1|Ank_3[Ankyrin repeat];PF12796.2|Ank_2[Ankyrin repeats (3 copies)];PF13637.1|Ank_4[Ankyrin repeats (many copies)];PF00023.25|Ank[Ankyrin repeat];PF00710.15|Asparaginase[Asparaginase]	EC:3.5.1.1[Asparaginase.];EC:3.1.1.47[1-alkyl-2-acetylglycerophosphocholine esterase.];EC:3.1.1.5[Lysophospholipase.]	.	.	.	.	.
region 7	TERG_07791	11	101355-102377	-	1023	name="hypothetical protein"	.	.	.	.	.	.	.
region 7	TERG_07794	11	104686-105370	+	685	name="hypothetical protein"	.	.	.	.	.	.	.
region 7	TERG_12591	11	95892-99364	-	3473	name="hypothetical protein"	PF00082.17|Peptidase_S8[Subtilase family];PF00389.25|2-Hacid_dh[D-isomer specific 2-hydroxyacid dehydrogenase, catalytic domain];PF02826.14|2-Hacid_dh_C[D-isomer specific 2-hydroxyacid dehydrogenase, NAD binding domain];PF03446.10|NAD_binding_2[NAD binding domain of 6-phosphogluconate dehydrogenase]	.	.	.	.	.	.
region 7	TERG_12592	11	103703-104068	+	366	name="hypothetical protein"	.	.	.	.	.	.	.
region 7	TERG_12593	11	104126-104515	+	390	name="hypothetical protein"	.	.	.	.	.	.	.
region 8	TERG_08292	13	134907-136718	-	1812	name="hypothetical protein"	PF13391.1|HNH_2[HNH endonuclease]	.	.	.	.	.	.
region 8	TERG_08293	13	137010-137645	-	636	name="hypothetical protein"	.	.	.	.	.	.	.
region 8	TERG_08294	13	138176-157055	-	18880	name="hypothetical protein"	PF00501.23|AMP-binding[AMP-binding enzyme];PF13193.1|AMP-binding_C[AMP-binding enzyme C-terminal domain];PF00668.15|Condensation[Condensation domain];PF00550.20|PP-binding[Phosphopantetheine attachment site];TIGR01733[AA-adenyl-dom: amino acid adenylation domain]	.	.	.	.	.	.
region 9	TERG_08340	13	268044-270334	+	2291	name="hypothetical protein"	.	.	.	.	.	.	.
region 9	TERG_08341	13	270336-270915	-	580	name="hypothetical protein"	.	.	.	.	.	.	.
region 9	TERG_12677	13	271196-271534	-	339	name="hypothetical protein"	.	.	.	.	.	.	.
region 12	TERG_08637	35	279-911	-	633	name="hypothetical protein"	PF06420.7|Mgm101p[Mitochondrial genome maintenance MGM101]	.	.	.	.	.	.
