# Supplementary material for: Whole-Genome Analysis Illustrates Global Clonal Population Structure of the Ubiquitous Dermatophyte Pathogen Trichophyton rubrum
Source: Genetics. 2018 Feb 20;208(4):1657–69. doi: 10.1534/genetics.117.300573 (PMC5887155; doi:10.1534/genetics.117.300573)
Supplement: Supplementary file 20 [file 1657TableS13.xlsx]

## Sheet: Sheet1
Table S13: Genes containing the LysM binding domain in dermatophytes.
Genome	Proteins with LysM binding domains	Class I: Catalytic domains	Secreted Class I	Class I non-LysM domains	Class II: LysM only	Secreted Class II
M. canis	31	8	4	GH18, Hce2, Polysacc_deac_1, Pectate_lyase	23	18
M. gypseum	23	7	3	GH18, Polysacc_deac_1, Chitin_bind_1	16	12
T. rubrum (morphotype fischeri) CBS 100081	18	5	4	GH18, Hce2, Polysacc_deac_1	13	6
T. rubrum (morphotype fischeri) CBS 288.86	18	5	4	GH18, Hce2, Polysacc_deac_1	13	6
T. rubrum (morphotype kanei) CBS 289.86	18	5	3	GH18, Hce2, Polysacc_deac_1	13	6
T. rubrum (morphotype soudanense) CBS 452.61	18	5	3	GH18, Hce2, Polysacc_deac_1	13	6
T. rubrum (morphotype raubitschekii) CBS 202.88	18	5	3	GH18, Hce2, Polysacc_deac_1	13	6
T. rubrum M1448	18	5	3	GH18, Hce2, Polysacc_deac_1	13	6
T. rubrum D6	18	5	3	GH18, Hce2, Polysacc_deac_1	13	6
T. rubrum MR-850	17	5	4	GH18, Hce2, Polysacc_deac_1	12	6
T. rubrum MR1459	17	4	3	GH18, Hce2, Polysacc_deac_1	13	5
T. rubrum (morphotype megninii) CBS 735.88	16	5	2	GH18, Hce2, Polysacc_deac_1	11	6
T. rubrum CBS 118892	15	4	2	GH18, Hce2	11	5
T. interdigitale MR816	14	3	2	GH18, Polysacc_deac_1	11	9
T. interdigitale H6	14	4	2	GH18, Polysacc_deac_1	10	9
T. equinum	13	3	0	GH18, Hce2, Polysacc_deac_1	10	7
T. tonsurans	12	3	1	GH18, Hce2	9	7
A. benhamiae	11	3	0	GH18, Hce2, Chitin_bind_1	8	5
T. verrucosum	10	4	1	GH18, Hce2, Chitin_bind_1	6	3
